# Supplementary material for: An Untargeted Metabolomics Strategy to Identify Substrates of Known and Orphan E. coli Transporters
Source: Membranes (Basel). 2024 Mar 20;14(3):70. doi: 10.3390/membranes14030070 (PMC10971958; doi:10.3390/membranes14030070)
Supplement: Supplementary file 1 [file membranes-14-00070-s001.zip]

Archive with 2 entries (2 files):
- Supplementary Data S1.xlsx
- Supplementary Material.pdf
