# Supplementary material for: An Untargeted Metabolomics Strategy to Identify Substrates of Known and Orphan E. coli Transporters
Source: Membranes (Basel). 2024 Mar 20;14(3):70. doi: 10.3390/membranes14030070 (PMC10971958; doi:10.3390/membranes14030070)
Supplement: Supplementary file 1 [file membranes-14-00070-s001.zip › Supplementary Data S1.xlsx]

## Sheet: Read me
Supplementary Data S1
Type of the Paper (Article)
An untargeted metabolomics strategy to identify substrates of known and orphan E. coli transporters
Mohammad Radi1a, Lachlan Munro1a, Daniela Rago1, Douglas Kell1,2*
1 Novo Nordisk Foundation Center for Biosustainability, Technical University of Denmark, Søltofts Plads, Building 220, 2800 Kgs. Lyngby, Denmark.
2 Department of Biochemistry, Cell and Systems Biology, Institute of Systems, Molecular and Integrative Biology, University of Liverpool, Crown St, Liverpool L69 7ZB, UK.
* Correspondence: Douglas Kell [dbk@liverpool.ac.uk]
a Denotes equal contribution.
Guiding Information for Supplementary Data S1
– Investigated uncharacterized E. coli transporters (y-genes) using high-resolution untargeted metabolomics.
– Utilized human serum as a source of diverse compounds and conducted experiments with knockout and overexpressing E. coli strains.
– Compounds with confidence levels 1 through 3 were predominantly included, and their corresponding levels were indicated in brackets (see reference: 30)
– Possible direction was interpretted based on the metabolite shift in comarison to the wild type
– Stereochemical details in annotations come from external databases, such as mzCloud, used in the analysis. Mass spectrometry by itself does not offer inherent stereochemical information.

## Sheet: Knockout mutants
Strain	Compound (MS identification level)	Possible Direction across membrane (relative to WT)
ydjE	(±)-Ibotenic acid (3)	Export
ydjE	1,2-Benzisothiazolin-3-one (3)	Export
ydjE	12-Hydroxylauric acid (3)	Export
ydjE	3-Decyldihydro-2,5-furandione (3)	Export
ydjE	Acetophenone (3)	Export
ydjE	4-Hydroxybenzaldehyde (1)	Export
ydjE	2,3-Bis[(2-methyl-2-propanyl)oxy]-1,4-dioxane (3)	Export
ydjE	2-Hydroxycaproic acid (3)	Export
ydjE	Cinnamic acid (3)	Export
ydjE	apronalide (3)	Export
ydjE	6-(6-Amino-9H-purin-9-yl)tetrahydro-4H-furo[3,2-d][1,3,2]dioxaphosphinine-2,7-diol 2-oxide (3)	Export
ydjE	7-Pentofuranosyl-7H-pyrrolo[2,3-d]pyrimidin-4-amine (3)	Export
ydjE	DL-Mevalonic acid (3)	Export
ydjE	Daminozide (3)	Export
ydjE	Coumarone (3)	Export
ydjE	Dodecylsuccinic Anhydride (3)	Export
ydjE	L-(-)-3-Phenyllactic acid (1)	Export
ydjE	Heptanoic anhydride (3)	Export
ydjE	glu-ser (3)	Export
ydjE	Gentisic acid (1)	Export
ydjE	Hydroquinone (3)	Export
ydjE	Heptanoic anhydride (3)	Export
ydjE	Muscimol (3)	Export
ydjE	N-Nitrosoproline (3)	Export
ydjE	L-Tyrosine (1)	Import
ydjE	ophthalmic acid (3)	Export
ydjE	Orotic acid (1)	Export
ydjE	Uracil (3)	Export
ydjE	L-Isoleucine (1)	Import
ydjE	.alpha.-Aminoadipic acid (3)	Export
ydjE	2-Hydroxycinnamic acid (1)	Import
ydjE	Pyrrolidine (3)	Import
ydjE	N-Benzylformamide (1)	Import
ydjE	Orotic acid (1)	Export
ydjE	2-Aminoadipic acid (1)	Export
ydjE	L-(+)-Aspartic acid (3)	Export
ydjE	Ureidosuccinic acid (3)	Export
ydjE	ophthalmic acid (3)	Export
ydjE	(±)-Ibotenic acid (3)	Export
ydjE	oxazolidinone (3)	Export
ydjE	Coumarin (1)	Import
ydjE	4-Hydroxybenzaldehyde (1)	Import
ydjE	Coumarone (3)	Import
ydjE	7-Pentofuranosyl-7H-pyrrolo[2,3-d]pyrimidin-4-amine (3)	Export
ydjE	Benzoic acid (3)	Export
ydjE	meprobamate (3)	Export
ydjE	4-Acetamido-2-azido-1,3-cyclohexanediyl diacetate (3)	Import
ydjE	pentobarbital (3)	Export
ydjE	3-Thiomorpholinecarboxylic acid (3)	Export
ydjE	Kynurenic acid (1)	Export
ydjE	Indole (3)	Import
ydjE	Methyl indole-3-acetate (3)	Export
ydjE	mebutamate (3)	Export
ydjE	Benzenol (3)	Import
ydjE	6-(6-Amino-9H-purin-9-yl)tetrahydro-4H-furo[3,2-d][1,3,2]dioxaphosphinine-2,7-diol 2-oxide (3)	Export
ydjE	Lumichrome (3)	Export
ydjE	Fluorene (3)	Export
ydjE	DL-Cycloserine (3)	Export
ydjE	4-Acetamido-2-azido-1,3-cyclohexanediyl diacetate (3)	Import
ydjE	Boc-Asn-Oh (3)	Export
ydjE	N-Acetyl-L-glutamic acid (3)	Import
ydjE	2-Indolylformic acid (3)	Export
ydjE	asn-pro (3)	Export
ydjE	Octahydro-1,6,7,8-indolizinetetrol (3)	Import
ydjE	Furaneol (3)	Export
ydjE	Threonylserine (3)	Export
ydjE	Sarmentosin (3)	Export
ydjE	4,6-Di-t-butylpyrogallol (3)	Import
ydjE	ophthalmic acid (3)	Export
ydjE	Gly-Leu (3)	Export
ydjE	1-(2-Methoxy-5-methylbenzyl)-3-nitro-1H-1,2,4-triazole (3)	Export
ydjE	neosaxitoxin (3)	Import
ydjE	Trp-Phe (3)	Import
ydjE	Myristamide (3)	Export
ydjE	(+)-Riboflavin (3)	Export
ydjE	Gly-Phe (3)	Import
ydjE	2-Chlorobicyclo[2.2.2]oct-5-ene-2-carbonitrile (3)	Export
ydjE	2-[(2Z)-2-({4-[(3-Aminopropyl)amino]butyl}imino)-2-hydroxyethyl]-2-hydroxysuccinic acid (3)	Export
ydjE	1-Naphthamide (3)	Export
ydjE	4-Amino-N-(2-pyridinyl)benzamide (3)	Export
ydjE	p-Cresol (3)	Import
ydjE	Meconic acid (3)	Export
ydjE	S-methylglutathione (3)	Export
yifK	(±)-Ibotenic acid (3)	Export
yifK	6-(6-Amino-9H-purin-9-yl)tetrahydro-4H-furo[3,2-d][1,3,2]dioxaphosphinine-2,7-diol 2-oxide (3)	Import
yifK	2,3-Bis[(2-methyl-2-propanyl)oxy]-1,4-dioxane (3)	Export
yifK	7-Pentofuranosyl-7H-pyrrolo[2,3-d]pyrimidin-4-amine (3)	Export
yifK	apronalide (3)	Export
yifK	Cinnamic acid (3)	Import
yifK	Coumarone (3)	Import
yifK	Acetophenone (3)	Import
yifK	Gentisic acid (1)	Export
yifK	glu-ser (3)	Export
yifK	Maleic acid (3)	Import
yifK	L-(-)-3-Phenyllactic acid (1)	Import
yifK	Orotic acid (1)	Import
yifK	N-Nitrosoproline (3)	Export
yifK	Muscimol (3)	Export
yifK	Hydroquinone (3)	Export
yifK	ophthalmic acid (3)	Import
yifK	L-Tyrosine (1)	Export
yifK	Adenine (1)	Export
yifK	2-Aminoadipic acid (1)	Export
yifK	N~2~-(tert-Butoxycarbonyl)glutamin (3)	Export
yifK	.alpha.-Aminoadipic acid (3)	Export
yifK	fructosylglycine (3)	Export
yifK	2-Hydroxycinnamic acid (1)	Export
yifK	Orotic acid (1)	Import
yifK	N-Benzylformamide (1)	Export
yifK	agmatine (1)	Import
yifK	Ureidosuccinic acid (3)	Export
yifK	L-(+)-Aspartic acid (3)	Export
yifK	ophthalmic acid (3)	Import
yifK	Coumarin (1)	Export
yifK	Coumarone (3)	Export
yifK	4-Hydroxybenzaldehyde (1)	Export
yifK	Benzoic acid (3)	Import
yifK	Boc-Asn-Oh (3)	Import
yifK	6-(6-Amino-9H-purin-9-yl)tetrahydro-4H-furo[3,2-d][1,3,2]dioxaphosphinine-2,7-diol 2-oxide (3)	Import
yifK	3-(1H-indol-3-yl)quinoxalin-2-ol (3)	Import
yifK	meprobamate (3)	Export
yifK	noradrenaline (3)	Export
yifK	DL-Cycloserine (3)	Export
yifK	Lumichrome (3)	Export
yifK	N-Acetyl-L-glutamic acid (3)	Export
yifK	Gly-Leu (3)	Export
yifK	Threonylserine (3)	Export
yifK	2-(3,4-Dimethoxyphenyl)acetohydrazide (3)	Export
yifK	asn-pro (3)	Export
yifK	Sarmentosin (3)	Export
yifK	Ethanol, 2-[4-(4-ethoxyphenyl)-5-nitroimidazol-1-yl]- (3)	Import
yifK	2-[(2Z)-2-({4-[(3-Aminopropyl)amino]butyl}imino)-2-hydroxyethyl]-2-hydroxysuccinic acid (3)	Export
yifK	S-methylglutathione (3)	Import
yifK	2-Aminotetralin (3)	Export
yifK	Meconic acid (3)	Import
yifK	4-Amino-N-(2-pyridinyl)benzamide (3)	Export
mtr	(±)-Ibotenic acid (3)	Export
mtr	3-Decyldihydro-2,5-furandione (3)	Export
mtr	6-(6-Amino-9H-purin-9-yl)tetrahydro-4H-furo[3,2-d][1,3,2]dioxaphosphinine-2,7-diol 2-oxide (3)	Export
mtr	7-Pentofuranosyl-7H-pyrrolo[2,3-d]pyrimidin-4-amine (3)	Export
mtr	Orotic acid (1)	Export
mtr	Heptanoic anhydride (3)	Export
mtr	glu-ser (3)	Export
mtr	apronalide (3)	Export
mtr	ophthalmic acid (3)	Export
mtr	N-Nitrosoproline (3)	Export
mtr	Muscimol (3)	Export
mtr	Uracil (3)	Export
mtr	2-Aminoadipic acid (1)	Export
mtr	L-(+)-Aspartic acid (3)	Export
mtr	N~2~-(tert-Butoxycarbonyl)glutamin (3)	Export
mtr	L-Isoleucine (1)	Import
mtr	.alpha.-Aminoadipic acid (3)	Export
mtr	Ureidosuccinic acid (3)	Export
mtr	oxazolidinone (3)	Export
mtr	tert-Butyl 3-[(methylsulfonyl)oxy]-1-piperidinecarboxylate (3)	Import
mtr	DL-Cycloserine (3)	Export
mtr	6-(6-Amino-9H-purin-9-yl)tetrahydro-4H-furo[3,2-d][1,3,2]dioxaphosphinine-2,7-diol 2-oxide (3)	Export
mtr	3-Thiomorpholinecarboxylic acid (3)	Export
mtr	meprobamate (3)	Export
mtr	Lumichrome (3)	Export
mtr	N-Acetyl-L-glutamic acid (3)	Export
mtr	2-(3,4-Dimethoxyphenyl)acetohydrazide (3)	Export
mtr	asn-pro (3)	Export
mtr	(+)-Riboflavin (3)	Export
mtr	Threonylserine (3)	Export
mtr	Lysylvaline (3)	Import
mtr	Furaneol (3)	Import
mtr	Gly-Leu (3)	Export
mtr	neosaxitoxin (3)	Import
mtr	Ethanol, 2-[4-(4-ethoxyphenyl)-5-nitroimidazol-1-yl]- (3)	Import
mtr	2-[(2Z)-2-({4-[(3-Aminopropyl)amino]butyl}imino)-2-hydroxyethyl]-2-hydroxysuccinic acid (3)	Export
mtr	Adenine (1)	Export
mtr	Methyl N,O-bis(2,2-dimethylpropanoyl)serinate (3)	Import
mtr	S-methylglutathione (3)	Import
yddG	(±)-Ibotenic acid (3)	Export
yddG	1,2-Benzisothiazolin-3-one (3)	Export
yddG	12-Hydroxylauric acid (3)	Export
yddG	2,3-Bis[(2-methyl-2-propanyl)oxy]-1,4-dioxane (3)	Export
yddG	4-Hydroxybenzaldehyde (1)	Import
yddG	7-Pentofuranosyl-7H-pyrrolo[2,3-d]pyrimidin-4-amine (3)	Export
yddG	Acetophenone (3)	Import
yddG	3-Decyldihydro-2,5-furandione (3)	Export
yddG	Cinnamic acid (3)	Import
yddG	Coumarone (3)	Import
yddG	Daminozide (3)	Import
yddG	Hydroquinone (3)	Import
yddG	Maleic acid (3)	Import
yddG	Gentisic acid (1)	Import
yddG	Heptanoic anhydride (3)	Export
yddG	L-(-)-3-Phenyllactic acid (1)	Import
yddG	Muscimol (3)	Export
yddG	undecenal (3)	Export
yddG	ophthalmic acid (3)	Import
yddG	D-(+)-Proline (1)	Import
yddG	2-Hydroxycinnamic acid (1)	Export
yddG	Adenine (1)	Export
yddG	DL-Arginine (1)	Export
yddG	L-Tyrosine (1)	Export
yddG	L-(+)-Aspartic acid (3)	Export
yddG	N-Benzylformamide (1)	Export
yddG	L-(+)-Aspartic acid (3)	Export
yddG	ophthalmic acid (3)	Import
yddG	Coumarin (1)	Export
yddG	1,3,5-Norcaratriene (3)	Export
yddG	(±)-Ibotenic acid (3)	Export
yddG	Ureidosuccinic acid (3)	Export
yddG	Coumarone (3)	Export
yddG	.alpha.-Aminoadipic acid (3)	Export
yddG	4-Hydroxybenzaldehyde (1)	Export
yddG	Benzoic acid (3)	Import
yddG	Indole (3)	Export
yddG	Methyl indole-3-acetate (3)	Import
yddG	meprobamate (3)	Export
yddG	1-(4-Nitrophenyl)piperidine (3)	Export
yddG	Boc-Asn-Oh (3)	Import
yddG	N-Acetyl-L-glutamic acid (3)	Export
yddG	4,6-Di-t-butylpyrogallol (3)	Export
yddG	asn-pro (3)	Export
yddG	ophthalmic acid (3)	Export
yddG	Sarmentosin (3)	Export
yddG	Threonylserine (3)	Export
yddG	Furaneol (3)	Export
yddG	Gly-Leu (3)	Export
yddG	1-(2-Methoxy-5-methylbenzyl)-3-nitro-1H-1,2,4-triazole (3)	Export
yddG	Ethanol, 2-[4-(4-ethoxyphenyl)-5-nitroimidazol-1-yl]- (3)	Import
yddG	1-Naphthamide (3)	Import
yddG	Meconic acid (3)	Import
yddG	Methyl N,O-bis(2,2-dimethylpropanoyl)serinate (3)	Import
yddG	Marimastat (3)	Import
yddG	Trp-Phe (3)	Export
yddG	4-Amino-N-(2-pyridinyl)benzamide (3)	Export
mdtJ	1,2-Benzisothiazolin-3-one (3)	Export
mdtJ	12-Hydroxylauric acid (3)	Export
mdtJ	7-Pentofuranosyl-7H-pyrrolo[2,3-d]pyrimidin-4-amine (3)	Export
mdtJ	6-(6-Amino-9H-purin-9-yl)tetrahydro-4H-furo[3,2-d][1,3,2]dioxaphosphinine-2,7-diol 2-oxide (3)	Export
mdtJ	Gentisic acid (1)	Export
mdtJ	Dodecylsuccinic Anhydride (3)	Export
mdtJ	apronalide (3)	Export
mdtJ	3-Decyldihydro-2,5-furandione (3)	Export
mdtJ	Maleic acid (3)	Import
mdtJ	Hydroquinone (3)	Export
mdtJ	Heptanoic anhydride (3)	Export
mdtJ	ophthalmic acid (3)	Export
mdtJ	L-(+)-Aspartic acid (3)	Export
mdtJ	N~2~-(tert-Butoxycarbonyl)glutamin (3)	Export
mdtJ	2-Aminoadipic acid (1)	Export
mdtJ	Adenine (1)	Export
mdtJ	L-(+)-Aspartic acid (3)	Export
mdtJ	ophthalmic acid (3)	Export
mdtJ	Ureidosuccinic acid (3)	Export
mdtJ	Benzoic acid (3)	Import
mdtJ	6-(6-Amino-9H-purin-9-yl)tetrahydro-4H-furo[3,2-d][1,3,2]dioxaphosphinine-2,7-diol 2-oxide (3)	Export
mdtJ	mebutamate (3)	Import
mdtJ	2'-deamino-2'-hydroxy-6'-dehydroparomamine (3)	Export
mdtJ	meprobamate (3)	Export
mdtJ	Boc-Asn-Oh (3)	Export
mdtJ	asn-pro (3)	Export
mdtJ	Furaneol (3)	Import
mdtJ	Lysylvaline (3)	Import
mdtJ	Ethanol, 2-[4-(4-ethoxyphenyl)-5-nitroimidazol-1-yl] (3)	Import
mdtJ	ophthalmic acid (3)	Import
mdtJ	Sarmentosin (3)	Export
mdtJ	Threonylserine (3)	Export
mdtJ	S-methylglutathione (3)	Export
mdtJ	4-Amino-N-(2-pyridinyl)benzamide (3)	Export
yiaV	N-Acetylneuraminic acid	Export
yiaV	5-(4-Hydroxy-benzylidene)-pyrimidine-2,4,6-trione	Export
yiaV	N-(2-Methoxy-5-nitrophenyl)-2-(2-methoxyphenoxy)acetamide	Export
yiaV	Levosimendan	Export
yiaV	Sorbic acid	Export
yojI	N-Acetylneuraminic acid	Export
yojI	(+)-Riboflavin	Export
yojI	N-Acetyl-Trp-OH	Export
yojI	Sorbic acid	Export
yddA	Proline	Import
yddA	L-(-)-Serine	Export
yddA	Kynurenic acid	Export
yddA	Plumbagin	Export
yddA	Gly-Leu	Export
yddA	1,2,3,4-Butanetetrayl tetraacetate	Export
yddA	Daminozide	Export
yddA	S-Allyl-L-cysteine	Export
yddA	Sorbic acid	Export
yddA	N-Acetyl-Trp-OH	Export
yddA	Phenylglyoxylic acid	Export
ygiS	Proline	Import
ygiS	1-Myristoyl-2-hydroxy-sn-glycero-3-PE	Export
ygiS	Levosimendan	Export
ygiS	Indoline	Import
ygiS	MFCD00503489	Export
ygiS	Daminozide	Export
ygiS	S-Allyl-L-cysteine	Export
yeaV	Gallic acid (3)	Import
yeaV	Ethyl 4-(2-[(ethoxycarbonyl)oxy]ethyl)-1-piperazinecarboxylate (3)	Import
yeaV	6-(alpha-D-glucosaminyl)-1D-myo-inositol (3)	Export
yeaV	4-Methyl-1-piperazineethanol (3)	Import
yeaV	4,4'-Oxydianiline (3)	Export
yeaV	IpA (3)	Import
yeaV	Pentyl N-(methoxycarbonyl)-N-methylglycyl-N-methylglycinate (3)	Import
yeaV	Gln-Gln (3)	Import
yeaV	Kynurenic acid (1)	Import
yeaV	1-Benzyloxycarbonyl-3-hydroxypiperidine (3)	Export
yeaV	mebutamate (3)	Import
yeaV	leucoline (3)	Import
yeaV	1-Naphthamide (3)	Import
yeaV	Pivagabine (3)	Export
yeaV	leucoline (3)	Import
yeaV	Guanine (1)	Import
yeaV	Ureidosuccinic acid (3)	Import
yeaV	D-PANTOTHENIC ACID (3)	Import
yeaV	N-Acetylvaline (3)	Export
yeaV	1-Pentylamine (3)	Export
yeaV	Naphthalen-2-amine (3)	Import
yeaV	Isophorone diisocyanate (3)	Import
yeaV	L-(+)-Aspartic acid (3)	Import
yeaV	1-Naphthamide (3)	Import
yeaV	1-Acetoxy-2,2,6,6-tetramethyl-4-piperidinyl methanesulfonate (3)	Export
yeaV	2-morpholinoacetic acid (3)	Export
yeaV	Pivagabine (3)	Export
yeaV	Triethyl orthoformate (3)	Export
yeaV	N,N'-(1,2,5-Trimethyl-4,4-piperidinediyl)diacetamide (3)	Import
yeaV	N6,N6,N6-Trimethyl-L-lysine (3)	Import
yeaV	3-Tropanol (3)	Export
yeaV	1-BOC-Piperazine (3)	Import
yeaV	3,5-Diethoxycarbonyl-2,6-dimethylpyridine (3)	Export
yeaV	1-S-[(1E)-N-Hydroxy-3-phenylpropanimidoyl]-1-thiohexopyranose (3)	Export
yeaV	(4-Ethoxyphenyl)urea (3)	Export
yeaV	1-Benzyl-4-piperidone (3)	Export
yeaV	3-Tropanol (3)	Export
yeaV	ENADENINE (3)	Import
yeaV	Butyl N~6~-(diaminomethylene)-L-lysinate (3)	Import
yeaV	3,5-Diethoxycarbonyl-2,6-dimethylpyridine (3)	Export
yeeE	6-(alpha-D-glucosaminyl)-1D-myo-inositol (3)	Export
yeeE	N8-Acetylspermidine (1)	Import
yeeE	6-IMINO-5-ETHYL-5-(1-METHYLBUTYL) BARBITURIC ACID (3)	Export
yeeE	1-Naphthamide (3)	Import
yeeE	Naphthalen-2-amine (3)	Import
yeeE	1-Pentylamine (3)	Export
yeeE	N-(1-Acetoxy-2,2,6,6-tetramethyl-4-piperidinyl)methanesulfonamide (3)	Import
yeeE	leucoline (3)	Import
yeeE	1-Naphthamide (3)	Import
yeeE	Hopantenic acid (3)	Export
yeeE	Triethyl orthoformate (3)	Export
yeeE	lysophosphatidylcholine 14:1(9Z)/0:0 (3)	Export
yeeE	Acetanilide (3)	Export
yeeE	Mopyridone (3)	Export
yeeE	N,N'-(1,2,5-Trimethyl-4,4-piperidinediyl)diacetamide (3)	Export
yeeE	N6,N6,N6-Trimethyl-L-lysine (3)	Import
ydhK	6-(alpha-D-glucosaminyl)-1D-myo-inositol (3)	Export
ydhK	4-Methyl-1-piperazineethanol (3)	Import
ydhK	N-Acetylputrescine (1)	Import
ydhK	Kynurenic acid (1)	Import
ydhK	Guanine (1)	Export
ydhK	leucoline (3)	Import
ydhK	1-Benzyloxycarbonyl-3-hydroxypiperidine (3)	Import
ydhK	5'-S-Methyl-5'-thioadenosine (1)	Import
ydhK	Dimethylaminopropyl Methacrylamide (3)	Import
ydhK	1-Naphthamide (3)	Import
ydhK	IpA (3)	Import
ydhK	Pivagabine (3)	Import
ydhK	Naphthalen-2-amine (3)	Import
ydhK	N-(1-Acetoxy-2,2,6,6-tetramethyl-4-piperidinyl)methanesulfonamide (3)	Import
ydhK	Ureidosuccinic acid (3)	Import
ydhK	leucoline (3)	Import
ydhK	N-Acetylvaline (3)	Import
ydhK	L-(+)-Aspartic acid (3)	Import
ydhK	1-Naphthamide (3)	Import
ydhK	2-Indolylformic acid (3)	Import
ydhK	N6,N6,N6-Trimethyl-L-lysine (3)	Import
ydhK	4-(Heptyloxy)benzoic acid (3)	Export
ydhK	N,N'-(1,2,5-Trimethyl-4,4-piperidinediyl)diacetamide (3)	Export
ydhK	Mopyridone (3)	Export
ydhK	Isopentyl cinnamate (3)	Import
ydhK	Acetanilide (3)	Export
ydhK	3-Tropanol (3)	Import
ydhK	1-Benzyl-4-piperidone (3)	Import
ydhK	3,5-Diethoxycarbonyl-2,6-dimethylpyridine (3)	Import
ydhK	3-(1H-indol-3-yl)quinoxalin-2-ol (2)	Import
ydhK	Pivagabine (3)	Import
ydhK	Hopantenic acid (3)	Export
ydhK	IpA (3)	Import
ydhK	3-Tropanol (3)	Import
yfdV	Benzoic acid (3)	Import
yfdV	acetic acid geranyl ester (3)	Import
yfdV	(+/-)-2-Hydroxyglutaric acid (3)	Export
yfdV	(-)-pinellic acid (3)	Import
yfdV	N-Acetylputrescine (1)	Export
yfdV	Ethyl 4-(2-[(ethoxycarbonyl)oxy]ethyl)-1-piperazinecarboxylate (3)	Import
yfdV	2-Methyl-1-(2-morpholin-4-yl-6-nitro-2H-chromen-3-yl)-propan-1-one (3)	Import
yfdV	Gallic acid (3)	Export
yfdV	6-(alpha-D-glucosaminyl)-1D-myo-inositol (3)	Export
yfdV	Caprolactam (3)	Export
yfdV	Gln-Gln (3)	Import
yfdV	4,4'-Oxydianiline (3)	Export
yfdV	leucoline (3)	Export
yfdV	Guanine (1)	Import
yfdV	1-Benzyloxycarbonyl-3-hydroxypiperidine (3)	Export
yfdV	Pentyl N-(methoxycarbonyl)-N-methylglycyl-N-methylglycinate (3)	Import
yfdV	tert-Butyl 3-[(methylsulfonyl)oxy]-1-piperidinecarboxylate (3)	Export
yfdV	mebutamate (3)	Export
yfdV	Pivagabine (3)	Export
yfdV	N-(1-Acetoxy-2,2,6,6-tetramethyl-4-piperidinyl)methanesulfonamide (3)	Export
yfdV	N-Acetylvaline (3)	Export
yfdV	Diethyl 7,7-dimethyl-2,3-diazabicyclo[2.2.1]heptane-2,3-dicarboxylate (3)	Import
yfdV	1-Naphthamide (3)	Export
yfdV	Methamphetamine (2)	Export
yfdV	1-Pentylamine (3)	Export
yfdV	Isophorone diisocyanate (3)	Import
yfdV	Naphthalen-2-amine (3)	Export
yfdV	Methyl [2-methyl-4-(1-piperidinylsulfonyl)phenoxy]acetate (3)	Export
yfdV	1-Acetoxy-2,2,6,6-tetramethyl-4-piperidinyl methanesulfonate (3)	Export
yfdV	Ethosuximide (3)	Export
yfdV	2-morpholinoacetic acid (3)	Export
yfdV	1-Naphthamide (3)	Export
yfdV	Alanyltyrosine (3)	Export
yfdV	Triethyl orthoformate (3)	Export
yfdV	3,7-Diacetyl-1,5-dimethyl-3,7-diazabicyclo[3.3.1]nonan-9-one (3)	Import
yfdV	Pilocarpine (2)	Export
yfdV	1,3,5-Norcaratriene (3)	Export
yfdV	5-Chloro-6-hydroxy-1,3-dimethyl-5,6-dihydrothymine (3)	Export
yfdV	Pivagabine (3)	Export
yfdV	Hopantenic acid (3)	Export
yfdV	3-Tropanol (3)	Export
yfdV	Fluorene (3)	Export
yfdV	3,5-Diethoxycarbonyl-2,6-dimethylpyridine (3)	Export
yfdV	Cyclohexyl(2-methyl-1-piperidinyl)methanone (3)	Export
yfdV	4-Hydroxy-2-(4-methoxybenzyl)-3-pyrrolidinylacetat (3)	Export
yfdV	Cyclohexylamine (3)	Export
yfdV	1-Benzyl-4-piperidone (3)	Export
yfdV	Pilocarpine (3)	Import
yfdV	4-(Heptyloxy)benzoic acid (3)	Export
yfdV	Acetanilide (3)	Export
yfdV	2,4-Dimethyl-3,5-dicarbethoxypyrrole (3)	Import
yfdV	Mopyridone (3)	Export
yfdV	N,N-Dibutylethanolamine (3)	Export
yfdV	3,5-Diethoxycarbonyl-2,6-dimethylpyridine (3)	Export
yfdV	Isopentyl cinnamate (3)	Export
yfdV	Rilmenidine (3)	Export
yfdV	Phentermine (3)	Export
yfdV	3-Tropanol (3)	Export
yfdV	diphenhydramine (3)	Export
yfdV	Methyl N-[(benzyloxy)carbonyl]threoninate (3)	Import
yfdV	libenzapril (3)	Export
ydjX	L-Glutamic acid (1)	Import
ydjX	N-Acetyl-DL-serine (1)	Export
ydjX	D-?-Hydroxyglutaric acid (1)	Import
ydjX	Ureidosuccinic acid (3)	Import
ydjX	Gallic acid (2)	Export
ydjX	N(2)-succinyl-L-glutamic acid (3)	Import
ydjX	(E)-p-coumaric acid (3)	Import
ydjX	4-Hydroxybenzaldehyde (2)	Import
ydjX	neuraminic acid (3)	Export
ydjX	Gln-Gln (3)	Import
ydjX	2,3-Bis[(2-methyl-2-propanyl)oxy]-1,4-dioxane (3)	Export
ydjX	4,4'-Oxydianiline (3)	Export
ydjX	2,2-Bis(hydroxymethyl)propionic acid (3)	Import
ydjX	DL-Mevalonic acid (3)	Import
ydjX	1,4-Anhydro-1-(2,5-dioxo-2,5-dihydro-1H-pyrrol-3-yl)pentitol (3)	Import
ydjX	6,6-Dimethyl-5,7-dinitro-1,3-diazaadamantane (3)	Import
ydjX	L-(+)-Aspartic acid (3)	Import
ydjX	4,4,8,8-Tetramethoxy-4H,8H-[1,2,5]oxadiazolo[3,4-f][2,1,3]benzoxadiazole 1,5-dioxide (3)	Import
ydjX	Gln-Gln (3)	Import
ydjX	Diisopropyl tartrate (3)	Export
ydjX	Methylchloroisothiazolinone (3)	Export
ydjX	5-Acetyl-2-amino-4-(2-furyl)-6-methyl-4H-pyran-3-carbonitrile (3)	Import
ydjX	Coumarin (1)	Export
ydjX	2-Methyl-4-isothiazolin-3-one (2)	Import
ydjX	N(2)-succinyl-L-glutamic acid (3)	Import
ydjX	Guanine (3)	Export
ydjX	L-(+)-Aspartic acid (3)	Import
ydjX	pentobarbital (3)	Export
ydjX	2-(4-Morpholinylcarbamoyl)cyclohexanecarboxylic acid (3)	Export
ydjX	D-PANTOTHENIC ACID (3)	Import
ydjX	Vanillyl alcohol (3)	Export
ydjX	1,4-Anhydro-1-(2,5-dioxo-2,5-dihydro-1H-pyrrol-3-yl)pentitol (3)	Import
ydjX	1-[1-(4-Amino-1,2,5-oxadiazol-3-yl)-5-methyl-1H-1,2,3-triazol-4-yl]ethanol (3)	Export
ydjX	Benzenol (3)	Export
ydjX	6,7-Dimethoxy-1-(4-nitrophenyl)-1,2,3,4-tetrahydroisoquinoline (3)	Import
ydjX	Ureidosuccinic acid (3)	Import
ydjX	Benzothiazolone (3)	Import
ydjX	Boc-Asn-Oh (3)	Import
ydjX	2-Methyl-4-isothiazolin-3-one (2)	Import
ydjX	9-(1-Piperidinylmethyl)-3,9-dihydro-6H-purine-6-thione (3)	Export
ydjX	2,3,4,9-Tetrahydro-1H-beta-carboline-1,3-dicarboxylic acid (3)	Import
yfcJ	L-Glutamic acid (1)	Export
yfcJ	Orotic acid (1)	Import
yfcJ	N-Acetyl-DL-serine (1)	Export
yfcJ	Ureidosuccinic acid (3)	Import
yfcJ	DL-Mevalonic acid (3)	Import
yfcJ	D-?-Hydroxyglutaric acid (1)	Import
yfcJ	1,2-Benzisothiazolin-3-one (3)	Export
yfcJ	Uracil (3)	Import
yfcJ	neuraminic acid (3)	Export
yfcJ	Gallic acid (2)	Import
yfcJ	2,2-Bis(hydroxymethyl)propionic acid (3)	Import
yfcJ	2,2-Bis(hydroxymethyl)propionic acid (3)	Import
yfcJ	Caprylic anhydride (3)	Export
yfcJ	Propoxur (3)	Import
yfcJ	L-(+)-Aspartic acid (3)	Import
yfcJ	1,4-Anhydro-1-(2,5-dioxo-2,5-dihydro-1H-pyrrol-3-yl)pentitol (3)	Import
yfcJ	Gln-Gln (3)	Import
yfcJ	D-(+)-Proline (1)	Import
yfcJ	Protocatechuic acid (3)	Import
yfcJ	4,4'-Oxydianiline (3)	Export
yfcJ	L-(-)-Methionine (1)	Export
yfcJ	2-Methyl-4-isothiazolin-3-one (2)	Import
yfcJ	N(2)-succinyl-L-glutamic acid (3)	Import
yfcJ	D-(+)-Pipecolinic acid (1)	Import
yfcJ	3-Methylsulfolene (3)	Export
yfcJ	5-Acetyl-2-amino-4-(2-furyl)-6-methyl-4H-pyran-3-carbonitrile (3)	Export
yfcJ	L-(+)-Aspartic acid (3)	Import
yfcJ	2,3,4,9-Tetrahydro-1H-beta-carboline-1,3-dicarboxylic acid (3)	Import
yfcJ	D-PANTOTHENIC ACID (3)	Import
yfcJ	DL-Glutamic acid (3)	Export
yfcJ	D-Serine (1)	Export
yfcJ	Diethyl 7,7-dimethyl-2,3-diazabicyclo[2.2.1]heptane-2,3-dicarboxylate (3)	Import
yfcJ	Methyl [2-methyl-4-(1-piperidinylsulfonyl)phenoxy]acetate (3)	Import
yfcJ	1,4-Anhydro-1-(2,5-dioxo-2,5-dihydro-1H-pyrrol-3-yl)pentitol (3)	Import
yfcJ	Ureidosuccinic acid (3)	Import
yfcJ	9-(1-Piperidinylmethyl)-3,9-dihydro-6H-purine-6-thione (3)	Export
yfcJ	Boc-Asn-Oh (3)	Import
yfcJ	Orotic acid (3)	Import
yfcJ	N-Acetylvaline (3)	Import
yfcJ	2-Methyl-4-isothiazolin-3-one (2)	Import
yfcJ	8-hydroxy-deoxyguanosine (3)	Export
yfcJ	ENADENINE (3)	Import
yfcJ	Benzothiazolone (3)	Export
yfdC	N-Acetyl-DL-serine (1)	Export
yfdC	2-Deoxyhexopyranose (3)	Export
yfdC	N(2)-succinyl-L-glutamic acid (3)	Export
yfdC	2,2-Bis(hydroxymethyl)propionic acid (3)	Import
yfdC	2,3-Bis[(2-methyl-2-propanyl)oxy]-1,4-dioxane (3)	Export
yfdC	Caprylic anhydride (3)	Import
yfdC	1,4-Anhydro-1-(2,5-dioxo-2,5-dihydro-1H-pyrrol-3-yl)pentitol (3)	Export
yfdC	2,2-Bis(hydroxymethyl)propionic acid (3)	Import
yfdC	D-(+)-Pipecolinic acid (1)	Import
yfdC	Diisopropyl tartrate (3)	Export
yfdC	N(2)-succinyl-L-glutamic acid (3)	Export
yfdC	Aminolevulinic acid (3)	Export
yfdC	Lisdexamfetamine (3)	Export
yfdC	Guanine (3)	Export
yfdC	Vanillyl alcohol (3)	Export
yfdC	N-{1-[(6-Amino-1,3-dimethyl-2,4-dioxo-1,2,3,4-tetrahydro-5-pyrimidinyl)amino]-3-methyl-1-oxo-2-butanyl}benzamide (3)	Export
yfdC	1-[1-(4-Amino-1,2,5-oxadiazol-3-yl)-5-methyl-1H-1,2,3-triazol-4-yl]ethanol (3)	Export
yfdC	1,4-Anhydro-1-(2,5-dioxo-2,5-dihydro-1H-pyrrol-3-yl)pentitol (3)	Export
yfdC	9-(1-Piperidinylmethyl)-3,9-dihydro-6H-purine-6-thione (3)	Import
yfdC	N-Acetylvaline (3)	Import
yfdC	ENADENINE (3)	Import
yfdC	8-hydroxy-deoxyguanosine (3)	Export
yfdC	N-Acetylvaline (3)	Export
hsrA	Orotic acid (1)	Import
hsrA	N-Acetyl-DL-serine (1)	Export
hsrA	D-?-Hydroxyglutaric acid (1)	Import
hsrA	Ureidosuccinic acid (3)	Import
hsrA	(E)-p-coumaric acid (3)	Export
hsrA	N(2)-succinyl-L-glutamic acid (3)	Export
hsrA	Gallic acid (2)	Import
hsrA	Uracil (3)	Import
hsrA	4-Hydroxybenzaldehyde (2)	Export
hsrA	neuraminic acid (3)	Export
hsrA	D-Gluconic acid (3)	Export
hsrA	Dodecylsuccinic Anhydride (3)	Import
hsrA	Protocatechuic acid (3)	Import
hsrA	1,4-Anhydro-1-(2,5-dioxo-2,5-dihydro-1H-pyrrol-3-yl)pentitol (3)	Export
hsrA	L-(+)-Aspartic acid (3)	Import
hsrA	2,2-Bis(hydroxymethyl)propionic acid (3)	Export
hsrA	3-Decyldihydro-2,5-furandione (3)	Import
hsrA	N-Acetyl-L-aspartic acid (3)	Export
hsrA	N-Acetylneuraminic acid (3)	Import
hsrA	L-(-)-Methionine (1)	Export
hsrA	DL-Glutamic acid (3)	Export
hsrA	5'-S-Methyl-5'-thioadenosine (1)	Export
hsrA	4,4'-Oxydianiline (3)	Export
hsrA	Diisopropyl tartrate (3)	Export
hsrA	D-Serine (1)	Export
hsrA	Adenine (2)	Export
hsrA	5'-S-Methyl-5'-thioadenosine (2)	Export
hsrA	Vanillyl alcohol (3)	Export
hsrA	Imazethapyr (3)	Export
hsrA	Harmaline (2)	Import
hsrA	8-hydroxy-deoxyguanosine (3)	Export
hsrA	Boc-Asn-Oh (3)	Import
hsrA	(+)-Riboflavin (3)	Import
hsrA	Diethyl 1,4,10,13-tetraoxa-7,16-diazacyclooctadecane-7,16-dicarboxylate (3)	Export
rarD	N-Acetyl-DL-serine (1)	Export
rarD	2,2-Bis(hydroxymethyl)propionic acid (3)	Import
rarD	D-Gluconic acid (3)	Export
rarD	Dodecylsuccinic Anhydride (3)	Export
rarD	Diisopropyl tartrate (3)	Export
rarD	N-Acetyl-L-aspartic acid (3)	Export
rarD	Propoxur (3)	Import
rarD	2,2-Bis(hydroxymethyl)propionic acid (3)	Import
rarD	Aminolevulinic acid (3)	Export
rarD	DL-Glutamic acid (3)	Export
rarD	N-{1-[(6-Amino-1,3-dimethyl-2,4-dioxo-1,2,3,4-tetrahydro-5-pyrimidinyl)amino]-3-methyl-1-oxo-2-butanyl}benzamide (3)	Export
rarD	2-(4-Morpholinylcarbamoyl)cyclohexanecarboxylic acid (3)	Export
rarD	Vanillyl alcohol (3)	Export
rarD	1-[1-(4-Amino-1,2,5-oxadiazol-3-yl)-5-methyl-1H-1,2,3-triazol-4-yl]ethanol (3)	Export
rarD	Adenine (2)	Export
rarD	5'-S-Methyl-5'-thioadenosine (2)	Export
rarD	Lumichrome (3)	Export
ybbW	lysophosphatidylcholine	Export
ybbW	(2R)-3-{[(2-Aminoethoxy)(hydroxy)phosphoryl]oxy}-2-hydroxypropyl (9Z)-9-hexadecenoate	Export
ybbW	Hexylresorcinol	Export
ybbW	1-Oleoyl-2-hydroxy-sn-glycero-3-PE	Export
ybbW	(+/-)-Methoprene	Export
ybbW	MFCD00196066	Export
ybbW	(2S,4R,4aS,4bR,6aS,12bS,12cS,14aS)-4-Hydroxy-2-(2-hydroxy-2-propanyl)-12b,12c-dimethyl-3,4,5,6,6a,7,12,12b,12c,13,14,14a-dodecahydro-2H-chromeno[5',6':6,7]indeno[1,2-b]indole-4a(4bH)-carbaldehyde	Export
ybbW	Ureidosuccinic acid	Export
ybbW	2,2'-{(Isopropylimino)bis[(2-hydroxy-3,1-propanediyl)oxy-4,1-phenylene]}diacetamide	Export
yidE	Hexylresorcinol	Export
yidE	1-Oleoyl-2-hydroxy-sn-glycero-3-PE	Export
yidE	Ureidosuccinic acid	Export
yidE	Paprazine	Export
yidE	(+/-)-Methoprene	Export
yidE	MFCD00014550	Export
yidE	Methionylserine	Export
yidE	glycyclamide	Import
mdlA	Hexylresorcinol	Export
mdlA	Hymexazol O-glucoside	Import
mdlA	Ureidosuccinic acid	Export
mdlA	(+/-)-Methoprene	Export
mdlA	2,2'-{(Isopropylimino)bis[(2-hydroxy-3,1-propanediyl)oxy-4,1-phenylene]}diacetamide	Export
mdlA	MFCD00014550	Export
dcuD	Ureidosuccinic acid	Export
dcuD	Paprazine	Export
dcuD	Leucyltryptophan	Import
ynfM	Ureidosuccinic acid	Export
ynfM	4-(2-Methyl-2-propen-1-yl)-5-(3,4,5-trimethoxyphenyl)-2,4-dihydro-3H-1,2,4-triazole-3-thione	Export
ynfM	2'-Deoxycytidine	Export
ynfM	Paprazine	Export
ydfJ	Indoline	Import
ydfJ	N-Acetylputrescine	Export
ydfJ	4-Methyl-1-piperazineethanol	Export
ydfJ	5'-S-Methyl-5'-thioadenosine	Export
ydfJ	Kynurenic acid	Export
ydfJ	pentobarbital	Export
ydfJ	Nipam	Export
ydfJ	Boc-Gly-OH	Export
ydfJ	2-Indolylformic acid	Export
ydfJ	Phentermine	Export
ydfJ	Lenalidomide	Import
ydfJ	leucoline	Export
ydfJ	Adenine	Export
ydfJ	EPERVUDINE	Export
ydfJ	N-Acetylvaline	Export
ydfJ	3-Amino-1-phenyl-2-pyrazolin-5-one	Export
ydfJ	Naphthalen-2-amine	Export
ydfJ	Ala-Tyr	Export
ydfJ	6,7-Dimethoxy-1-(4-nitrophenyl)-1,2,3,4-tetrahydroisoquinoline	Export
ydfJ	2-(3,4-Dimethoxyphenyl)acetohydrazide	Export
ydfJ	Sarmentosin	Export
ydfJ	(+)-Riboflavin	Export
ydfJ	Fluorene	Export
ydfJ	Pivagabine	Export
ydfJ	Metalaxyl	Export
ydfJ	DEHYDROCOSTUS LACTONE	Export
ydfJ	Sorbic acid	Export
ydfJ	Tetracaine	Export
ydfJ	indolidan	Export
ydfJ	N,N-Dibutylethanolamine	Export
sapF	Gln-Gln	Import
sapF	N-Acetylputrescine	Export
sapF	Kynurenic acid	Export
sapF	DL-Serine	Export
sapF	Naphthalen-2-amine	Export
sapF	Phentermine	Export
sapF	Ureidosuccinic acid	Import
sapF	DL-Glutamic acid	Export
sapF	leucoline	Export
sapF	EPERVUDINE	Export
sapF	Daminozide	Export
sapF	oxazolidinone	Export
sapF	1,4-Anhydro-1-(2,5-dioxo-2,5-dihydro-1H-pyrrol-3-yl)pentitol	Import
sapF	Ala-Tyr	Export
sapF	EPERVUDINE	Export
sapF	3-Amino-1-phenyl-2-pyrazolin-5-one	Export
sapF	MFCD09867578	Export
sapF	Sarmentosin	Export
sapF	(+)-Riboflavin	Export
sapF	Orotic acid	Import
sapF	Isophorone diisocyanate	Export
sapF	Sorbic acid	Export
sapF	5-(Nitroimino)hexahydroimidazo[4,5-d]imidazol-2(1H)-one	Export
sapF	Fluorene	Export
sapF	indolidan	Export
sapF	Tetracaine	Export
sapF	N,N-Dibutylethanolamine	Export
uraA	D-(+)-Pipecolinic acid	Export
uraA	L-(-)-methionine	Import
uraA	glu-ser	Export
uraA	D-PANTOTHENIC ACID	Import
uraA	6-O-Methylguanine	Import
uraA	Ureidosuccinic acid	Import
uraA	DL-Serine	Import
uraA	L-(+)-Aspartic acid	Import
uraA	(+)-Riboflavin	Import
uraA	(±)-Ibotenic acid	Import
uraA	N-Hydroxysuccinimide	Import
uraA	N-Acetyl-L-glutamic acid	Import
uraA	DL-Cycloserine	Import
uraA	1-Myristoyl-2-hydroxy-sn-glycero-3-PE	Import
sapF	Tetracaine (3)	Export
sapF	Cyclohexyl.2.methyl.1.piperidinyl.methanone (3)	Export
sapF	2R,2.Acetoxy.3,9.decen.1loxy.propyl.2,trimethylammonio.ethyl.phosphate (3)	Export
sapF	Sapintoxin.D (3)	Export
sapF	N.N.Dibutylethanolamine (3)	Export
sapF	Doxylamine (3)	Export
uraA	Methyl.4.6.dideoxy.4-2.4.dihydroxybutanoyl.amino,2.O.methylhexopyranoside.1 (2)	Import
uraA	X1-3S.4S.5R,2.3.4.Trihydroxy.5,hydroxymethyl.tetrahydro.2.furanyl.methyl,2.pyrrolidinecarboxylic.acid,non.preferred.name. (1)	Import
uraA	Indoline.3 (1)	Import
uraA	L-methionine (3)	Import
uraA	N.Acetylputrescine (1)	Export
uraA	Aminohippuric.acid (1)	Import
uraA	Methyl.N.S.bis.ethoxycarbonyl.cysteinate (3)	Import
uraA	Ethyl.2.acetamido.2.3.4.trideoxy.6.O,methylsulfonyl.hex.3.enopyranoside (3)	Import
uraA	Lotaustralin.2 (3)	Import
uraA	glu.ser (3)	Export
uraA	L-Aspartic.acid.1 (3)	Import
uraA	Methylsulfolene.1 (3)	Import
uraA	D.PANTOTHENIC.ACID (3)	Import
uraA	TL1378000 (3)	Import
uraA	Methyl.4.6.dideoxy.4-2.4.dihydroxybutanoyl.amino,2.O.methylhexopyranoside.8 (3)	Import
uraA	Carbethoxy.4.aminopiperidine (3)	Import
uraA	DL.Serine (3)	Import
uraA	Ureidosuccinic.acid (2)	Import
uraA	Thiomorpholine (3)	Import
uraA	Methyl.2.tert.butyl.3.formyl.4,1.hydroxy.1.methylethyl,1.3.oxazolidine.4.carboxylate (3)	Import
uraA	N.Acetyl.L.glutamic.acid.1 (3)	Import
uraA	N.Isopropyl.2.piperazin.1lacetamide (3)	Import
uraA	X2,3.4.Dimethoxyphenyl.acetohydrazide.1 (3)	Export
uraA	Riboflavin (3)	Export
uraA	N,2.4.Dimethylphenyl.formamide (3)	Import
uraA	N.Acetyl.L.glutamic.acid (3)	Import
uraA	N.Hydroxysuccinimide (3)	Import
uraA	Sorbic.acid (3)	Export
uraA	DL.Cycloserine (3)	Export
uraA	O.Methylguanine (3)	Import
uraA	4-1.2.Propanediylbis.oxy,bis.1.2.5.oxadiazol.3.amine. (3)	Import
uraA	ENADENINE (3)	Import

## Sheet: Overexpression mutants
Strain	Compound (MS identification level)	Possible Direction across membrane (relative to WT)
mdtJ	Orotic acid (3)	Import
mdtJ	Uracil (3)	Import
mdtJ	Benzoic acid (3)	Import
mdtJ	Benzisothiazolone (3)	Import
mdtJ	Gallic acid (3)	Import
mdtJ	δ-Ribono-1,4-lactone (2)	Import
mdtJ	Ureidosuccinic acid (3)	Import
mdtJ	(±)-Ibotenic acid (3)	Import
mdtJ	2-Hydroxy-4-(methylthio)butanoic acid (3)	Export
mdtJ	Dodecylsuccinic Anhydride (3)	Import
mdtJ	L-(+)-Aspartic acid (3)	Import
mdtJ	2-oxo-3-(5-oxofuran-2-ylidene)propanoic acid (3)	Import
mdtJ	Protocatechuic acid (3)	Import
mdtJ	2,3-Bis[(2-methyl-2-propanyl)oxy]-1,4-dioxane (3)	Import
mdtJ	3-DECYLOXOLANE-2,5-DIONE (3)	Import
mdtJ	N(2)-succinyl-L-glutamic acid (3)	Import
mdtJ	undecenal (3)	Import
mdtJ	N-Nitrosoproline (3)	Import
mdtJ	4-Hydroxy-3-methoxybenzaldehyde (3)	Import
mdtJ	Heptanoic anhydride (3)	Import
mdtJ	N-Acetyl-L-aspartic acid (3)	Import
mdtJ	N-Benzylformamide (2)	Export
mdtJ	Piperidine (3)	Export
mdtJ	Coumarone (3)	Export
mdtJ	L-(+)-Aspartic acid (3)	Import
mdtJ	N~2~-(tert-Butoxycarbonyl)glutamin (3)	Export
mdtJ	Kynurenic acid (1)	Import
mdtJ	Ureidosuccinic acid (3)	Import
mdtJ	1,5-Isoquinolinediol (2)	Import
mdtJ	C8-Carnitine (3)	Import
mdtJ	Cyanoacetic acid (3)	Import
mdtJ	Isophorone diisocyanate (3)	Import
mdtJ	N(2)-succinyl-L-glutamic acid (3)	Import
mdtJ	1,3,5-Norcaratriene (3)	Import
mdtJ	6-(Methylthio)hexyl isothiocyanate (3)	Export
mdtJ	2-(1H-Imidazol-1-yl)-N-(5-methyl-1,3,4-thiadiazol-2-yl)acetamide (3)	Import
mdtJ	Guanine (1)	Export
mdtJ	meprobamate (3)	Import
mdtJ	bipyrimidine (3)	Import
mdtJ	tretamine (3)	Import
mdtJ	ENADENINE (3)	Import
mdtJ	glu-ser (3)	Import
mdtJ	1-decanoyl-sn-glycero-3-phosphocholine (3)	Export
mtr	Orotic acid (3)	Import
mtr	Uracil (3)	Import
mtr	glu-ser (3)	Import
mtr	Benzoic acid (3)	Import
mtr	Gallic acid (3)	Import
mtr	δ-Ribono-1,4-lactone (2)	Import
mtr	Ureidosuccinic acid (3)	Import
mtr	(E)-p-coumaric acid (3)	Import
mtr	Benzisothiazolone (3)	Import
mtr	Mevalonic acid (2)	Import
mtr	(±)-Ibotenic acid (3)	Import
mtr	Dodecylsuccinic Anhydride (3)	Import
mtr	2-Hydroxy-4-(methylthio)butanoic acid (3)	Export
mtr	2,3-Bis[(2-methyl-2-propanyl)oxy]-1,4-dioxane (3)	Import
mtr	Protocatechuic acid (3)	Import
mtr	L-(+)-Aspartic acid (3)	Import
mtr	N(2)-succinyl-L-glutamic acid (3)	Import
mtr	3-DECYLOXOLANE-2,5-DIONE (3)	Import
mtr	Heptanoic anhydride (3)	Import
mtr	N-Acetyl-L-aspartic acid (3)	Import
mtr	L-Tyrosine (1)	Import
mtr	L-(+)-Aspartic acid (3)	Import
mtr	Ureidosuccinic acid (3)	Import
mtr	D-Methamphetamine (1)	Import
mtr	Isophorone diisocyanate (3)	Import
mtr	Cyanoacetic acid (3)	Import
mtr	C8-Carnitine (3)	Import
mtr	Pilocarpine (3)	Import
mtr	N(2)-succinyl-L-glutamic acid (3)	Import
mtr	bipyrimidine (3)	Import
mtr	tretamine (3)	Import
mtr	L-Alanyl-L-glutamine (3)	Import
yifK	Orotic acid (3)	Import
yifK	Homovanillic acid (3)	Import
yifK	3-Phenyllactic acid (1)	Import
yifK	Benzoic acid (3)	Import
yifK	glu-ser (3)	Import
yifK	Uracil (3)	Import
yifK	(E)-p-coumaric acid (3)	Import
yifK	Ureidosuccinic acid (3)	Import
yifK	δ-Ribono-1,4-lactone (2)	Import
yifK	Gallic acid (3)	Import
yifK	(±)-Ibotenic acid (3)	Import
yifK	Mevalonic acid (2)	Import
yifK	Benzisothiazolone (3)	Import
yifK	Dodecylsuccinic Anhydride (3)	Import
yifK	L-(+)-Aspartic acid (3)	Import
yifK	2-Deoxypentose (3)	Import
yifK	Protocatechuic acid (3)	Import
yifK	2,3-Bis[(2-methyl-2-propanyl)oxy]-1,4-dioxane (3)	Import
yifK	Acetophenone (3)	Import
yifK	2-oxo-3-(5-oxofuran-2-ylidene)propanoic acid (3)	Import
yifK	N-Acetyl-L-leucine (3)	Import
yifK	N(2)-succinyl-L-glutamic acid (3)	Import
yifK	3-DECYLOXOLANE-2,5-DIONE (3)	Import
yifK	N-Nitrosoproline (3)	Import
yifK	4-Hydroxy-3-methoxybenzaldehyde (3)	Import
yifK	Heptanoic anhydride (3)	Import
yifK	undecenal (3)	Import
yifK	Coumarone (3)	Import
yifK	Cinnamic acid (3)	Import
yifK	N-Acetyl-L-aspartic acid (3)	Import
yifK	L(-)-Pipecolinic acid (3)	Import
yifK	amidinoproclavaminic acid (3)	Import
yifK	L-(+)-Aspartic acid (3)	Import
yifK	Kynurenic acid (1)	Import
yifK	Diethyl 7,7-dimethyl-2,3-diazabicyclo[2.2.1]heptane-2,3-dicarboxylate (3)	Import
yifK	Ureidosuccinic acid (3)	Import
yifK	Riboflavin (1)	Import
yifK	D-Methamphetamine (1)	Import
yifK	2,3,4,9-Tetrahydro-1H-beta-carboline-1,3-dicarboxylic acid (3)	Import
yifK	2-Amino-4-{6-[(3-methyl-2-buten-1-yl)amino]-3H-purin-3-yl}butanoic acid (3)	Import
yifK	Pilocarpine (3)	Import
yifK	1,5-Isoquinolinediol (2)	Import
yifK	1-Vinyl-2-pyrrolidone (3)	Import
yifK	C8-Carnitine (3)	Import
yifK	Cyanoacetic acid (3)	Import
yifK	Isophorone diisocyanate (3)	Import
yifK	meprobamate (3)	Import
yifK	bipyrimidine (3)	Import
yifK	N-Allyl-4,6-di(4-morpholinyl)-1,3,5-triazin-2-amine (3)	Import
yifK	1,3,5-Norcaratriene (3)	Import
yddG	Orotic acid (3)	Import
yddG	3-Phenyllactic acid (1)	Export
yddG	Uracil (3)	Import
yddG	Benzoic acid (3)	Import
yddG	δ-Ribono-1,4-lactone (2)	Import
yddG	Gallic acid (3)	Import
yddG	Benzisothiazolone (3)	Import
yddG	Mevalonic acid (2)	Import
yddG	(±)-Ibotenic acid (3)	Import
yddG	Dodecylsuccinic Anhydride (3)	Import
yddG	2-Hydroxy-4-(methylthio)butanoic acid (3)	Export
yddG	L-(+)-Aspartic acid (3)	Import
yddG	Protocatechuic acid (3)	Import
yddG	2,3-Bis[(2-methyl-2-propanyl)oxy]-1,4-dioxane (3)	Import
yddG	Heptanoic anhydride (3)	Import
yddG	3-DECYLOXOLANE-2,5-DIONE (3)	Import
yddG	N(2)-succinyl-L-glutamic acid (3)	Import
yddG	4-Hydroxy-3-methoxybenzaldehyde (3)	Import
yddG	N-Nitrosoproline (3)	Import
yddG	undecenal (3)	Import
yddG	N-Acetyl-L-aspartic acid (3)	Import
yddG	L(-)-Pipecolinic acid (3)	Import
yddG	(+/-)-Metanephrine (3)	Export
yddG	D-Methamphetamine (1)	Import
yddG	Riboflavin (1)	Import
yddG	2,3,4,9-Tetrahydro-1H-beta-carboline-1,3-dicarboxylic acid (3)	Import
yddG	L-Tyrosine (1)	Export
yddG	1-Benzyl-4-piperidone (3)	Export
yddG	Guanine (1)	Export
yddG	Cyanoacetic acid (3)	Import
yddG	meprobamate (3)	Import
yddG	1,3,5-Norcaratriene (3)	Import
yddG	bipyrimidine (3)	Import
yddG	N,N-Dibutylethanolamine (3)	Import
yddG	1-decanoyl-sn-glycero-3-phosphocholine (3)	Import
yddG	N-Allyl-4,6-di(4-morpholinyl)-1,3,5-triazin-2-amine (3)	Import
ydjE	Orotic acid (3)	Import
ydjE	Homovanillic acid (3)	Export
ydjE	3-Phenyllactic acid (1)	Export
ydjE	Uracil (3)	Import
ydjE	glu-ser (3)	Import
ydjE	Benzoic acid (3)	Import
ydjE	Ureidosuccinic acid (3)	Import
ydjE	δ-Ribono-1,4-lactone (2)	Import
ydjE	(±)-Ibotenic acid (3)	Import
ydjE	L-(+)-Aspartic acid (3)	Import
ydjE	Acetophenone (3)	Export
ydjE	2-Hydroxy-4-(methylthio)butanoic acid (3)	Export
ydjE	N-Acetyl-L-leucine (3)	Export
ydjE	N-Nitrosoproline (3)	Import
ydjE	Pifithrin-? (3)	Export
ydjE	Cinnamic acid (3)	Export
ydjE	Coumarone (3)	Export
ydjE	N-Acetyl-L-aspartic acid (3)	Import
ydjE	D-(+)-Proline (1)	Import
ydjE	4-Hydroxy-3-methoxybenzaldehyde (3)	Import
ydjE	Heptanoic anhydride (3)	Import
ydjE	undecenal (3)	Import
ydjE	3-DECYLOXOLANE-2,5-DIONE (3)	Import
ydjE	N(2)-succinyl-L-glutamic acid (3)	Import
ydjE	3-Methylsulfolene (3)	Import
ydjE	N~2~-(tert-Butoxycarbonyl)glutamin (3)	Export
ydjE	amidinoproclavaminic acid (3)	Export
ydjE	D-Methamphetamine (1)	Import
ydjE	5'-O-[Hydroxy(stearoyloxy)phosphoryl]adenosine (3)	Export
ydjE	Dimethyl 2,2'-(acetylimino)diacetate (3)	Export
ydjE	L-(+)-Aspartic acid (3)	Import
ydjE	2,3,4,9-Tetrahydro-1H-beta-carboline-1,3-dicarboxylic acid (3)	Import
ydjE	Pilocarpine (3)	Import
ydjE	Cyanoacetic acid (3)	Import
ydjE	C8-Carnitine (3)	Import
ydjE	Isophorone diisocyanate (3)	Import
ydjE	N(2)-succinyl-L-glutamic acid (3)	Import
ydjE	1,3,5-Norcaratriene (3)	Import
ydjE	meprobamate (3)	Import
ydjE	bipyrimidine (3)	Import
ydjE	tretamine (3)	Import
ydjE	N,N-Dibutylethanolamine (3)	Import
ydjE	Tacrolimus (3)	Export
ydjE	1-decanoyl-sn-glycero-3-phosphocholine (3)	Export
ydjE	N-Allyl-4,6-di(4-morpholinyl)-1,3,5-triazin-2-amine (3)	Export
ygiS	D-Proline (1)	Import
ygiS	Itaconic.acid (3)	Export
ygiS	Methylsulfolene (3)	Export
ygiS	Sarmentosin (3)	Export
ygiS	Methyl.N.S.bis.ethoxycarbonyl.cysteinate (3)	Export
ygiS	Triethylamine (1)	Import
ygiS	N-Acetylvaline (3)	Export
ygiS	DL-Arginine (3)	Export
ygiS	Benserazide (3)	Export
ygiS	IpA (3)	Import
ygiS	L-Threonine (3)	Export
ygiS	Pivagabine (3)	Export
ygiS	Methyl.indole.3.acetate (3)	Import
ygiS	leucoline (1)	Import
ygiS	methylisoxazol (3)	Export
ygiS	leucoline (1)	Import
ygiS	Kynurenic.acid (2)	Import
ygiS	Naphthalen.2.amine (3)	Import
ygiS	Acetoxy.2.2.6.6.tetramethyl.4.piperidinyl.methanesulfonate (3)	Import
ygiS	Naphthalen.2.amine (3)	Import
ygiS	5.Isoquinolinediol (3)	Import
ygiS	Riboflavin (3)	Import
ygiS	Thiomorpholine (3)	Export
ygiS	Methyl..2.methyl.4..piperidinylsulfonyl.phenoxy.acetate (3)	Import
ygiS	hydroxy.deoxyguanosine (3)	Export
ygiS	Phenazone (1)	Import
ygiS	Ureidosuccinic.acid (3)	Import
ygiS	Deoxymugineic.acid (2)	Import
ygiS	Guanine (3)	Export
ygiS	BocAsnOh (3)	Export
ygiS	Prostaglandin.G2 (3)	Export
ygiS	Orotic.acid (3)	Import
ygiS	Cyanoacetic.acid (3)	Import
ygiS	aspergillic.acid (3)	Export
ygiS	Guanine (3)	Export
ygiS	S..E..N.Hydroxy.3.phenylpropanimidoyl..thiohexopyranose (3)	Import
ygiS	N.2..succinyl.L.glutamic.acid (3)	Import
ygiS	mebutamate (3)	Import
ygiS	sulfacetamide (3)	Export
ygiS	Dolichol.phosphate (3)	Export
ygiS	tretamine (3)	Import
ygiS	2.4.Diamino.7.methyl.5.7.dihydro.6H.pyrrolo.3.4.d.pyrimidin.6l..octanone (3)	Import
ygiS	indolidan (3)	Import
ygiS	meprobamate (3)	Import
ygiS	Cyclohexylamine (3)	Import
ygiS	Benzoic.acid (3)	Import
ygiS	ENADENINE (3)	Import
ygiS	amino.3...2.nitrobenzylidene.amino.but.2.enedinitrile (3)	Import
ygiS	Glu.Gly (3)	Import
yojI	D-Proline (1)	Export
yojI	Furfuranol (3)	Export
yojI	X3.Methylsulfolene (3)	Export
yojI	Methyl.N.S.bis.ethoxycarbonyl.cysteinate (3)	Export
yojI	Sarmentosin (3)	Export
yojI	N.Cbz.3.hydroxypiperidine (3)	Export
yojI	Hypoxanthine (3)	Export
yojI	Hopantenic.acid (1)	Export
yojI	N.Acetylvaline (3)	Export
yojI	Pivagabine (3)	Export
yojI	Adenosine (1)	Export
yojI	DL.Arginine (3)	Export
yojI	Benserazide (3)	Import
yojI	leucoline (1)	Import
yojI	Benzyl.4.piperidone (3)	Export
yojI	Methyl.indole.3.acetate (3)	Import
yojI	Guanine (3)	Export
yojI	Naphthalen.2.amine (3)	Import
yojI	Kynurenic.acid (2)	Import
yojI	leucoline (1)	Import
yojI	Acetoxy.2.2.6.6.tetramethyl.4.piperidinyl.methanesulfonate (3)	Import
yojI	Naphthalen.2.amine (3)	Import
yojI	NP.018458 (3)	Export
yojI	Riboflavin (3)	Import
yojI	Thiomorpholine (3)	Export
yojI	Methyl..2.methyl.4..piperidinylsulfonyl.phenoxy.acetate (3)	Import
yojI	5.Isoquinolinediol (3)	Import
yojI	DL.Glutamic.acid (3)	Export
yojI	X8.hydroxy.deoxyguanosine (3)	Export
yojI	Phenazone (1)	Import
yojI	Ureidosuccinic.acid (3)	Import
yojI	Orotic.acid (3)	Import
yojI	aspergillic.acid (3)	Export
yojI	N..succinyl.L.glutamic.acid (3)	Import
yojI	mebutamate (3)	Import
yojI	Guanine (3)	Export
yojI	pyridone (3)	Export
yojI	Marimastat (3)	Export
yojI	tretamine (3)	Import
yojI	sulfacetamide (3)	Export
yojI	DL.Arginine (3)	Export
yojI	Benzoic.acid (3)	Import
yojI	Cyclohexylamine (3)	Import
yojI	ENADENINE (3)	Import
yddA	D-Proline (1)	Import
yddA	Sarmentosin (3)	Export
yddA	Triethylamine (1)	Import
yddA	Hypoxanthine (3)	Export
yddA	Guanine (3)	Export
yddA	Glu.Gly (3)	Import
yddA	Benserazide (3)	Import
yddA	Benzyl.4.piperidone (3)	Export
yddA	Methyl.indole.3.acetate (3)	Import
yddA	Naphthalen.2.amine (3)	Import
yddA	leucoline (1)	Import
yddA	Methyl..2.methyl.4..piperidinylsulfonyl.phenoxy.acetate (3)	Import
yddA	Naphthalen.2.amine (3)	Import
yddA	Acetoxy.2.2.6.6.tetramethyl.4.piperidinyl.methanesulfonate (3)	Import
yddA	Dimethyl...acetylimino.diacetate (3)	Export
yddA	Phenazone (1)	Import
yddA	Cyanoacetic.acid (3)	Import
yddA	Fluorene (3)	Export
yddA	mebutamate (3)	Import
yddA	N.2..succinyl.L.glutamic.acid (3)	Import
yddA	S..E..N.Hydroxy.3.phenylpropanimidoyl..thiohexopyranose (3)	Import
yddA	tretamine (3)	Import
yddA	sulfacetamide (3)	Export
yddA	Cyclohexylamine (3)	Import
yddA	X.E..3.4.5.Trimethoxycinnamic.acid (3)	Export
yddA	Benzoic.acid (3)	Import
yddA	amino.3...2.nitrobenzylidene.amino.but.2.enedinitrile (3)	Import
yddA	ENADENINE (3)	Import
yiaV	D-Proline (1)	Import
yiaV	Sarmentosin (3)	Export
yiaV	Tetrahydrofuran.2.3.4.triyl.triacetate (3)	Import
yiaV	Triethylamine (1)	Import
yiaV	Guanine (3)	Export
yiaV	X4.5.Dicyanoimidazole (3)	Export
yiaV	Adenosine (1)	Export
yiaV	Hypoxanthine (3)	Export
yiaV	Glu.Gly (3)	Import
yiaV	Kynurenic.acid (2)	Export
yiaV	Naphthalen.2.amine (3)	Import
yiaV	3,2Aminoethoxy..hydroxy.phosphoryl.oxy,2,hydroxypropyl,9,hexadecenoate (3)	Export
yiaV	X8.hydroxy.deoxyguanosine (3)	Export
yiaV	5.Isoquinolinediol (3)	Export
yiaV	Riboflavin (3)	Export
yiaV	DL.Glutamic.acid (3)	Import
yiaV	Prostaglandin.G2 (3)	Export
yiaV	Boc.Asn.Oh (3)	Export
yiaV	Cyanoacetic.acid (3)	Import
yiaV	Orotic.acid (3)	Import
yiaV	aspergillic.acid (3)	Export
yiaV	sulfacetamide (3)	Export
yiaV	Ibotenic.acid (3)	Import
yiaV	tretamine (3)	Import
yiaV	meprobamate (3)	Import
yiaV	Acamprosate (3)	Export
yiaV	3.4.5.Trimethoxycinnamic.acid (3)	Export
yiaV	Benzoic.acid (3)	Import
yiaV	ENADENINE (3)	Import
yiaV	amino.3.2.nitrobenzylidene.amino.but.2.enedinitrile (3)	Import
yeeE	DL-Glutamic acid (1)	Import
yeeE	Orotic acid (3)	Import
yeeE	Paraldehyde (1)	Import
yeeE	Ethylparaben (1)	Import
yeeE	Vanillin (3)	Import
yeeE	DL-Mevalonic acid (3)	Import
yeeE	Benzoic acid (1)	Import
yeeE	Uracil (3)	Import
yeeE	Ureidosuccinic acid (3)	Import
yeeE	Benzisothiazolone (3)	Import
yeeE	Heptanoic anhydride (3)	Import
yeeE	N-Acetyl-L-aspartic acid (3)	Import
yeeE	Acetophenone (3)	Import
yeeE	3,4-dihydroxyphenylacetic acid (3)	Import
yeeE	undecenal (3)	Import
yeeE	Gallic acid (3)	Import
yeeE	2,3,4,6-Tetrahydroxy-5-methoxy-N,N-dimethylhexanamide (3)	Import
yeeE	Nipam (3)	Import
yeeE	Hexylresorcinol (3)	Export
yeeE	Gln-Gln (3)	Import
yeeE	glu-ser (3)	Import
yeeE	1-Methyl 2-octyl 1,2-pyrrolidinedicarboxylate (3)	Import
yeeE	Oryzalin metabolite (1)	Import
yeeE	Benserazide (3)	Import
yeeE	D-PANTOTHENIC ACID (3)	Import
yeeE	(4-Ethoxyphenyl)urea (3)	Export
yeeE	L-(-)-Serine (1)	Import
yeeE	C8-Carnitine (3)	Import
yeeE	linatine (3)	Export
yeeE	Oglufanide (3)	Export
yeeE	Sorbic acid (3)	Import
yeeE	Kynurenic acid (1)	Import
yeeE	N-(tert-Butoxycarbonyl)-L-leucine (3)	Import
yeeE	Methyl [2-methyl-4-(1-piperidinylsulfonyl)phenoxy]acetate (3)	Import
yeeE	cis-4-Decenoyl carnitine (3)	Import
yeeE	1-Carbethoxy-4-aminopiperidine (3)	Import
yeeE	Boc-8-Aoc-OH (3)	Import
yeeE	9-(1-Piperidinylmethyl)-3,9-dihydro-6H-purine-6-thione (3)	Import
yeeE	2,3,4,9-Tetrahydro-1H-beta-carboline-1,3-dicarboxylic acid (3)	Import
yeeE	Adenine (3)	Import
yeeE	Guanine (3)	Import
yeeE	1-BOC-Piperazine (3)	Import
yeeE	N-(tert-Butoxycarbonyl)-L-leucine (3)	Import
yeeE	decanoylcarnitine (3)	Import
yeeE	Vanillyl alcohol (3)	Import
yeeE	Germine (3)	Import
yeeE	1-Benzyl-4-piperidone (3)	Export
yeeE	Ureidosuccinic acid (3)	Import
yeeE	cis-4-Decenoyl carnitine (3)	Import
yeeE	Metirosine (3)	Import
yeeE	7-Aminomethyl-7-deazaguanine (3)	Import
yeeE	ENADENINE (3)	Import
yfdV	Benzoic acid (1)	Import
yfdV	Ethylparaben (1)	Import
yfdV	Orotic acid (3)	Import
yfdV	DL-Glutamic acid (1)	Import
yfdV	Uracil (3)	Import
yfdV	Vanillin (3)	Import
yfdV	Ureidosuccinic acid (3)	Import
yfdV	Benzisothiazolone (3)	Import
yfdV	N-Acetyl-L-aspartic acid (3)	Import
yfdV	L-Proline (3)	Import
yfdV	undecenal (3)	Import
yfdV	Heptanoic anhydride (3)	Import
yfdV	1-Methyl 2-octyl 1,2-pyrrolidinedicarboxylate (3)	Import
yfdV	Gln-Gln (3)	Import
yfdV	Hexylresorcinol (3)	Export
yfdV	3,4-dihydroxyphenylacetic acid (3)	Import
yfdV	(4-Ethoxyphenyl)urea (3)	Export
yfdV	Oglufanide (3)	Export
yfdV	Dibutyl malate (3)	Import
yfdV	1-Acetoxy-2,2,6,6-tetramethyl-4-piperidinyl methanesulfonate (3)	Import
yfdV	N-(tert-Butoxycarbonyl)-L-leucine (3)	Import
yfdV	D-PANTOTHENIC ACID (1)	Import
yfdV	C8-Carnitine (3)	Import
yfdV	Sorbic acid (3)	Import
yfdV	cis-4-Decenoyl carnitine (3)	Import
yfdV	Methyl [2-methyl-4-(1-piperidinylsulfonyl)phenoxy]acetate (3)	Import
yfdV	tert-Butyl 3-methylsulfonyloxypiperidine-1-carboxylate (3)	Import
yfdV	Adenine (3)	Import
yfdV	9-(1-Piperidinylmethyl)-3,9-dihydro-6H-purine-6-thione (3)	Import
yfdV	2,3,4,9-Tetrahydro-1H-beta-carboline-1,3-dicarboxylic acid (3)	Import
yfdV	1-Carbethoxy-4-aminopiperidine (3)	Export
yfdV	L-(+)-Aspartic acid (3)	Import
yfdV	Boc-8-Aoc-OH (3)	Import
yfdV	decanoylcarnitine (3)	Import
yfdV	N-(tert-Butoxycarbonyl)-L-leucine (3)	Import
yfdV	1,4-Dimethyl-N-nitro-1,4-dihydro-5H-tetrazol-5-imine (3)	Import
yfdV	1-BOC-Piperazine (3)	Import
yfdV	Guanine (3)	Import
yfdV	Ureidosuccinic acid (3)	Import
yfdV	1-Benzyl-4-piperidone (3)	Export
yfdV	C7-HSL (3)	Import
yfdV	Vanillyl alcohol (3)	Import
yfdV	Germine (3)	Import
yfdV	ENADENINE (3)	Import
yfdV	cis-4-Decenoyl carnitine (3)	Import
ydhK	DL-Glutamic acid (1)	Import
ydhK	Orotic acid (3)	Import
ydhK	Paraldehyde (1)	Import
ydhK	Ethylparaben (1)	Import
ydhK	Benzisothiazolone (3)	Import
ydhK	Uracil (3)	Import
ydhK	alpha-Ketoglutaric acid (3)	Export
ydhK	Benzoic acid (1)	Import
ydhK	Ureidosuccinic acid (3)	Import
ydhK	Vanillin (3)	Import
ydhK	DL-Mevalonic acid (3)	Import
ydhK	Paraldehyde (1)	Import
ydhK	N-Acetyl-L-aspartic acid (3)	Import
ydhK	Heptanoic anhydride (3)	Import
ydhK	3,4-dihydroxyphenylacetic acid (3)	Import
ydhK	Gallic acid (3)	Import
ydhK	2,3,4,6-Tetrahydroxy-5-methoxy-N,N-dimethylhexanamide (3)	Import
ydhK	L-(-)-Threonine (3)	Export
ydhK	undecenal (3)	Import
ydhK	Acetophenone (3)	Import
ydhK	Nipam (3)	Import
ydhK	L-(-)-Serine (1)	Export
ydhK	Hexylresorcinol (3)	Export
ydhK	Benserazide (3)	Import
ydhK	glu-ser (3)	Import
ydhK	D-PANTOTHENIC ACID (3)	Import
ydhK	L-(-)-Serine (1)	Import
ydhK	(4-Ethoxyphenyl)urea (3)	Export
ydhK	Sorbic acid (3)	Import
ydhK	Kynurenic acid (1)	Import
ydhK	C8-Carnitine (3)	Import
ydhK	Dibutyl malate (3)	Import
ydhK	1-Acetoxy-2,2,6,6-tetramethyl-4-piperidinyl methanesulfonate (3)	Import
ydhK	N-(tert-Butoxycarbonyl)-L-leucine (3)	Import
ydhK	Daminozide (3)	Import
ydhK	Methyl [2-methyl-4-(1-piperidinylsulfonyl)phenoxy]acetate (3)	Import
ydhK	tert-Butyl 3-methylsulfonyloxypiperidine-1-carboxylate (3)	Import
ydhK	cis-4-Decenoyl carnitine (3)	Import
ydhK	1-Carbethoxy-4-aminopiperidine (3)	Import
ydhK	L-(+)-Aspartic acid (3)	Import
ydhK	decanoylcarnitine (3)	Import
ydhK	N-(tert-Butoxycarbonyl)-L-leucine (3)	Import
ydhK	2,3,4,9-Tetrahydro-1H-beta-carboline-1,3-dicarboxylic acid (3)	Import
ydhK	Adenine (3)	Import
ydhK	Boc-8-Aoc-OH (3)	Import
ydhK	9-(1-Piperidinylmethyl)-3,9-dihydro-6H-purine-6-thione (3)	Import
ydhK	Propoxur (3)	Import
ydhK	1-BOC-Piperazine (3)	Import
ydhK	C7-HSL (3)	Import
ydhK	Ureidosuccinic acid (3)	Import
ydhK	1-Benzyl-4-piperidone (3)	Export
ydhK	Guanine (3)	Import
ydhK	2-beta-D-glucosyle anthranilate (3)	Import
ydhK	cis-4-Decenoyl carnitine (3)	Import
ydhK	Vanillyl alcohol (3)	Import
ydhK	Germine (3)	Import
ydhK	ENADENINE (3)	Import
ydhK	Metirosine (3)	Import
yeaV	DL-Glutamic acid (1)	Import
yeaV	Benzoic acid (1)	Import
yeaV	Ethylparaben (1)	Import
yeaV	Orotic acid (3)	Import
yeaV	Ureidosuccinic acid (3)	Import
yeaV	undecenal (3)	Import
yeaV	L-(-)-Threonine (3)	Import
yeaV	Acetophenone (3)	Import
yeaV	3,4-dihydroxyphenylacetic acid (3)	Import
yeaV	Uracil (3)	Import
yeaV	DL-Mevalonic acid (3)	Import
yeaV	N-Acetyl-L-aspartic acid (3)	Import
yeaV	Heptanoic anhydride (3)	Import
yeaV	Gallic acid (3)	Import
yeaV	Benzisothiazolone (3)	Import
yeaV	Vanillin (3)	Import
yeaV	Hexylresorcinol (3)	Export
yeaV	Oryzalin metabolite (1)	Import
yeaV	Gln-Gln (3)	Import
yeaV	Benserazide (3)	Import
yeaV	Kynurenic acid (1)	Import
yeaV	L-(-)-Serine (1)	Import
yeaV	1-Methyl 2-octyl 1,2-pyrrolidinedicarboxylate (3)	Import
yeaV	glu-ser (3)	Import
yeaV	Quinuclidinol (3)	Import
yeaV	Oglufanide (3)	Export
yeaV	C8-Carnitine (3)	Import
yeaV	D-PANTOTHENIC ACID (1)	Import
yeaV	1-Carbethoxy-4-aminopiperidine (3)	Import
yeaV	cis-4-Decenoyl carnitine (3)	Import
yeaV	N-(tert-Butoxycarbonyl)-L-leucine (3)	Import
yeaV	Sorbic acid (3)	Import
yeaV	L-(+)-Aspartic acid (3)	Import
yeaV	Adenine (3)	Import
yeaV	2,3,4,9-Tetrahydro-1H-beta-carboline-1,3-dicarboxylic acid (3)	Import
yeaV	N-(tert-Butoxycarbonyl)-L-leucine (3)	Import
yeaV	1-BOC-Piperazine (3)	Import
yeaV	9-(1-Piperidinylmethyl)-3,9-dihydro-6H-purine-6-thione (3)	Import
yeaV	Boc-8-Aoc-OH (3)	Import
yeaV	decanoylcarnitine (3)	Import
yeaV	Guanine (3)	Import
yeaV	Ureidosuccinic acid (3)	Import
yeaV	1-Benzyl-4-piperidone (3)	Export
yeaV	C7-HSL (3)	Import
yeaV	ENADENINE (3)	Import
yeaV	cis-4-Decenoyl carnitine (3)	Import
yeaV	Germine (3)	Import
yeaV	Vanillyl alcohol (3)	Import
yfdC	Orotic acid (1)	Import
yfdC	Benzoic acid (1)	Import
yfdC	Ureidosuccinic acid (3)	Import
yfdC	DL-Serine (1)	Import
yfdC	N(6),N(6)-Dimethyladenine (3)	Import
yfdC	Ureidosuccinic acid (3)	Import
yfdC	C8-Carnitine (3)	Import
yfdC	(4-Ethoxyphenyl)urea (3)	Import
yfdC	L-(+)-Aspartic acid (3)	Import
yfdC	Adenine (3)	Export
yfdC	6-(6-Amino-9H-purin-9-yl)tetrahydro-4H-furo[3,2-d][1,3,2]dioxaphosphinine-2,7-diol 2-oxide (3)	Import
yfdC	2-(6-Aminopurin-9-yl)ethanol (3)	Import
yfdC	Boc-8-Aoc-OH (3)	Import
rarD	Orotic acid (1)	Import
rarD	Ethylparaben (3)	Export
rarD	Ureidosuccinic acid (3)	Import
rarD	D-(+)-Proline (1)	Import
rarD	(4-Ethoxyphenyl)urea (3)	Import
rarD	D-PANTOTHENIC ACID (1)	Export
rarD	Gln-Gln (3)	Export
rarD	Benserazide (3)	Export
rarD	C8-Carnitine (3)	Import
rarD	Ureidosuccinic acid (3)	Import
rarD	N(6),N(6)-Dimethyladenine (3)	Import
rarD	Adenine (3)	Import
rarD	Dihexyl cyanocarbonodithioimidate (3)	Export
rarD	4-(2-Methyl-2-propen-1-yl)-5-(3,4,5-trimethoxyphenyl)-2,4-dihydro-3H-1,2,4-triazole-3-thione (3)	Export
rarD	L-(+)-Aspartic acid (3)	Import
rarD	6-(6-Amino-9H-purin-9-yl)tetrahydro-4H-furo[3,2-d][1,3,2]dioxaphosphinine-2,7-diol 2-oxide (3)	Export
ydjX	Orotic acid (1)	Import
ydjX	Ethylparaben (3)	Export
ydjX	Benzoic acid (1)	Import
ydjX	(+/-)-2-Hydroxyglutaric acid (1)	Import
ydjX	(4-Ethoxyphenyl)urea (3)	Import
ydjX	DL-Serine (1)	Import
ydjX	Ureidosuccinic acid (3)	Import
ydjX	D-(+)-Proline (1)	Import
ydjX	D-PANTOTHENIC ACID (1)	Import
ydjX	Kynurenic acid (1)	Export
ydjX	2-[4-(Diethylamino)-a-(2-hydroxy-4,4-dimethyl-6-oxo-1-cyclohexen-1-yl)benzyl]-5,5-dimethyl-1,3-cyclohexanedione (3)	Export
ydjX	C8-Carnitine (3)	Import
ydjX	3-Methyladenine (3)	Import
ydjX	2,4-Quinolinediol (3)	Export
ydjX	L-(+)-Aspartic acid (3)	Import
ydjX	Riboflavin (3)	Export
ydjX	N(6),N(6)-Dimethyladenine (3)	Import
ydjX	Ureidosuccinic acid (3)	Import
ydjX	Boc-8-Aoc-OH (3)	Import
ydjX	4-(2-Methyl-2-propen-1-yl)-5-(3,4,5-trimethoxyphenyl)-2,4-dihydro-3H-1,2,4-triazole-3-thione (3)	Export
ydjX	Dihexyl cyanocarbonodithioimidate (3)	Import
ydjX	Dibutyl malate (3)	Import
ydjX	6-(6-Amino-9H-purin-9-yl)tetrahydro-4H-furo[3,2-d][1,3,2]dioxaphosphinine-2,7-diol 2-oxide (3)	Export
hsrA	Orotic acid (1)	Import
hsrA	Ethylparaben (3)	Import
hsrA	Benzoic acid (1)	Import
hsrA	(+/-)-2-Hydroxyglutaric acid (1)	Import
hsrA	Gln-Gln (3)	Import
hsrA	DL-Serine (1)	Export
hsrA	D-(+)-Pyroglutamic Acid (1)	Import
hsrA	Ureidosuccinic acid (3)	Import
hsrA	(4-Ethoxyphenyl)urea (3)	Export
hsrA	2-[4-(Diethylamino)-a-(2-hydroxy-4,4-dimethyl-6-oxo-1-cyclohexen-1-yl)benzyl]-5,5-dimethyl-1,3-cyclohexanedione (3)	Import
hsrA	Kynurenic acid (1)	Import
hsrA	D-PANTOTHENIC ACID (1)	Import
hsrA	N(6),N(6)-Dimethyladenine (3)	Import
hsrA	L-(+)-Aspartic acid (3)	Import
hsrA	C8-Carnitine (3)	Import
hsrA	2,4-Quinolinediol (3)	Import
hsrA	Ureidosuccinic acid (3)	Import
hsrA	Boc-8-Aoc-OH (3)	Import
hsrA	Adenine (3)	Import
hsrA	4-(2-Methyl-2-propen-1-yl)-5-(3,4,5-trimethoxyphenyl)-2,4-dihydro-3H-1,2,4-triazole-3-thione (3)	Import
hsrA	6-(6-Amino-9H-purin-9-yl)tetrahydro-4H-furo[3,2-d][1,3,2]dioxaphosphinine-2,7-diol 2-oxide (3)	Export
yfcJ	Ethylparaben (3)	Export
yfcJ	Benzoic acid (1)	Import
yfcJ	(+/-)-2-Hydroxyglutaric acid (1)	Import
yfcJ	Ureidosuccinic acid (3)	Import
yfcJ	lysophosphatidylcholine 14:1(9Z)/0:0 (3)	Export
yfcJ	Gln-Gln (3)	Import
yfcJ	Benserazide (3)	Import
yfcJ	D-(+)-Proline (1)	Import
yfcJ	(4-Ethoxyphenyl)urea (3)	Import
yfcJ	DL-Serine (1)	Import
yfcJ	2-[4-(Diethylamino)-a-(2-hydroxy-4,4-dimethyl-6-oxo-1-cyclohexen-1-yl)benzyl]-5,5-dimethyl-1,3-cyclohexanedione (3)	Export
yfcJ	Kynurenic acid (1)	Export
yfcJ	C8-Carnitine (3)	Import
yfcJ	N-Methylcaprolactam (3)	Export
yfcJ	2,4-Quinolinediol (3)	Export
yfcJ	D-PANTOTHENIC ACID (1)	Import
yfcJ	L-(+)-Aspartic acid (3)	Import
yfcJ	N(6),N(6)-Dimethyladenine (3)	Import
yfcJ	Dibutyl malate (3)	Import
yfcJ	Boc-8-Aoc-OH (3)	Import
yfcJ	Adenine (3)	Import
yfcJ	Ureidosuccinic acid (3)	Import
yfcJ	Leu-Leu (3)	Import
dcuD	alpha-Ketoglutaric acid (3)	Export
dcuD	DL-Mevalonic acid (3)	Import
dcuD	L-Proline (3)	Import
dcuD	DL-Tryptophan (3)	Export
dcuD	Methyl 4,6-dideoxy-4-[(2,4-dihydroxybutanoyl)amino]-2-O-methylhexopyranoside (3)	Import
dcuD	Methyl 4,6-dideoxy-4-[(2,4-dihydroxybutanoyl)amino]hexopyranoside (3)	Import
dcuD	Lotaustralin (3)	Import
dcuD	Nicotinamide (1)	Import
dcuD	DIETHYL (BOC-AMINO)MALONATE (3)	Import
dcuD	2-Amino-3-O-(1-carboxyethyl)-2-deoxyhexopyranose (3)	Import
dcuD	Phenylacetylene (3)	Import
dcuD	2-Acetamido-2-deoxy-D-gluconolactone (3)	Import
dcuD	L-(-)-Serine (3)	Export
dcuD	Indole (3)	Export
dcuD	Methyl (4Z)-5-(1,3-dioxolan-2-yl)-2-hydroxy-4-(hydroxyimino)pentanoate (3)	Import
dcuD	1,3,5-Norcaratriene (3)	Export
dcuD	butoctamide (3)	Import
dcuD	1-[1-(4-Amino-1,2,5-oxadiazol-3-yl)-5-methyl-1H-1,2,3-triazol-4-yl]ethanol (3)	Import
dcuD	3-hydroxybutyrylcarnitine (3)	Import
dcuD	1-Methyl 2-octyl 1,2-pyrrolidinedicarboxylate (3)	Import
dcuD	Isoquinoline (1)	Export
dcuD	1-Pentylamine (3)	Import
dcuD	Isoquinoline (1)	Export
dcuD	4-Hydroxy-2-(4-methoxybenzyl)-3-pyrrolidinylacetat (3)	Import
dcuD	butoctamide (3)	Import
dcuD	Boc-7-Ahp-OH (3)	Import
dcuD	1-Acetoxy-2,2,6,6-tetramethyl-4-piperidinyl methanesulfonate (3)	Import
dcuD	Methyl [2-methyl-4-(1-piperidinylsulfonyl)phenoxy]acetate (3)	Import
dcuD	Boc-7-Ahp-OH (3)	Import
dcuD	Diethylamine (3)	Import
dcuD	pramanicin (3)	Import
dcuD	Isophorone diisocyanate (3)	Import
dcuD	Acetylintermedine (3)	Import
dcuD	6-Aminouracil (3)	Export
dcuD	C8-Carnitine (3)	Import
dcuD	Tetracaine (3)	Import
dcuD	O-(11-carboxyundecanoyl)carnitine (3)	Import
dcuD	tert-Butyl 3-methylsulfonyloxypiperidine-1-carboxylate (3)	Import
dcuD	Sorbic acid (3)	Import
dcuD	Rivastigmine (3)	Import
dcuD	Boc-8-Aoc-OH (3)	Import
dcuD	4-[2-Methyl-1-(1-phenethyl-1H-tetrazol-5-yl)propyl]morpholine (3)	Import
dcuD	Dimethocaine (3)	Import
dcuD	Methyl N,O-bis(2,2-dimethylpropanoyl)serinate (3)	Import
dcuD	(2E)-3-Phenyl-1-{2,4,6-trihydroxy-3,5-bis[(1R,6R)-6-isopropyl-3-methyl-2-cyclohexen-1-yl]phenyl}-2-propen-1-one (3)	Import
dcuD	N,N-Dibutylethanolamine (3)	Import
mdlA	DIETHYL (BOC-AMINO)MALONATE (3)	Import
mdlA	L-Proline (1)	Import
mdlA	Methyl 4,6-dideoxy-4-[(2,4-dihydroxybutanoyl)amino]-2-O-methylhexopyranoside (3)	Import
mdlA	2-Amino-3-O-(1-carboxyethyl)-2-deoxyhexopyranose (3)	Import
mdlA	Methyl 2,4,6-tri-O-acetyl-3-O-carbamoylhexopyranoside (3)	Import
mdlA	Glutaric acid (3)	Import
mdlA	3-hydroxybutyrylcarnitine (3)	Import
mdlA	neuraminic acid (3)	Import
mdlA	Sorbic acid (3)	Import
mdlA	Azapropazone (3)	Import
mdlA	1-Pentylamine (3)	Import
mdlA	Hydroxyzine (1)	Import
mdlA	4-Hydroxy-2-(4-methoxybenzyl)-3-pyrrolidinylacetat (3)	Import
mdlA	1-Methyl 2-octyl 1,2-pyrrolidinedicarboxylate (3)	Import
mdlA	1,2-Propanediylbis(oxy-1,2-propanediyl) bisacrylate (3)	Import
mdlA	Pilocarpine (3)	Import
mdlA	Sorbic acid (3)	Import
mdlA	1-[1-(4-Amino-1,2,5-oxadiazol-3-yl)-5-methyl-1H-1,2,3-triazol-4-yl]ethanol (3)	Import
mdlA	butoctamide (3)	Import
mdlA	butoctamide (3)	Import
mdlA	3-(Methoxycarbonyl)-2-(2-methyl-2-propanyl)-5-oxo-1,3-oxazolidine-4-carboxylic acid (3)	Import
mdlA	3-(6-Amino-9H-purin-9-yl)-N-{[(2-methyl-2-propanyl)oxy]carbonyl}alanine (3)	Import
mdlA	Sorbic acid (3)	Import
mdlA	Cyclohexyl(2-methyl-1-piperidinyl)methanone (3)	Import
mdlA	Methyl N,O-bis(2,2-dimethylpropanoyl)serinate (3)	Import
mdlA	Propyl phosphate (3)	Import
mdlA	N-[2-(3,4-Dimethoxyphenyl)ethyl]-1H-pyrazole-5-carboxamide (3)	Import
mdlA	1-{(E)-2-[1-(4-Methylphenyl)-1H-tetrazol-5-yl]vinyl}azepane (3)	Export
mdlA	Methyl N,O-bis(2,2-dimethylpropanoyl)serinate (3)	Import
mdlA	O-(11-carboxyundecanoyl)carnitine (3)	Import
mdlA	Quetiapine (3)	Export
mdlA	C8-Carnitine (3)	Import
mdlA	7-Deazaguanine (3)	Import
mdlA	2-Ethyl-2,5-dimethyl-7-propyl-1,3-diazatricyclo[3.3.1.1~3,7~]decan-6-one (3)	Import
mdlA	Ala-Tyr (3)	Import
mdlA	Tetracaine (3)	Import
mdlA	6-Aminouracil (3)	Export
mdlA	Procaine (3)	Import
mdlA	Methyl 4,6-di-O-acetyl-2-[acetyl(methyl)amino]-2-deoxy-3-O-methylhexopyranoside (3)	Import
mdlA	pramanicin (3)	Import
mdlA	O-sebacoylcarnitine (3)	Import
mdlA	Acetylintermedine (3)	Import
mdlA	3-Methoxy-2-(octanoylamino)-3-oxopropyl octanoate (3)	Import
mdlA	Isophorone diisocyanate (3)	Import
mdlA	1-(3-Aminopropyl)azacycloundecan-2-one (3)	Import
mdlA	Rivastigmine (3)	Import
mdlA	O-sebacoylcarnitine (3)	Import
mdlA	Diethylamine (3)	Import
mdlA	(2E)-3-Phenyl-1-{2,4,6-trihydroxy-3,5-bis[(1R,6R)-6-isopropyl-3-methyl-2-cyclohexen-1-yl]phenyl}-2-propen-1-one (3)	Import
mdlA	(2Z)-2-[4-(2,2-Dimethyl-5-oxotetrahydro-3-furanyl)-2-butanylidene]hydrazinecarboxamide (3)	Import
mdlA	Indane (3)	Import
mdlA	Dalcotidine (3)	Export
mdlA	Pramiracetam (3)	Import
mdlA	4-[2-Methyl-1-(1-phenethyl-1H-tetrazol-5-yl)propyl]morpholine (3)	Import
mdlA	N,N-Dibutylethanolamine (3)	Import
mdlA	Dimethocaine (3)	Import
mdlA	Methyl N,O-bis(2,2-dimethylpropanoyl)serinate (3)	Import
mdlA	2-(2,2,6,6-tetramethyl-4-piperidinyl)ethanol (3)	Import
mdlA	Triethylene glycol monomethyl ether (3)	Import
ynfM	alpha-Ketoglutaric acid (3)	Export
ynfM	DL-Mevalonic acid (3)	Import
ynfM	2-Amino-3-O-(1-carboxyethyl)-2-deoxyhexopyranose (3)	Import
ynfM	Nicotinamide (1)	Import
ynfM	Lotaustralin (3)	Import
ynfM	DIETHYL (BOC-AMINO)MALONATE (3)	Import
ynfM	Methyl 4,6-dideoxy-4-[(2,4-dihydroxybutanoyl)amino]-2-O-methylhexopyranoside (3)	Import
ynfM	Methyl (4Z)-5-(1,3-dioxolan-2-yl)-2-hydroxy-4-(hydroxyimino)pentanoate (3)	Import
ynfM	Methyl 2,4,6-tri-O-acetyl-3-O-carbamoylhexopyranoside (3)	Import
ynfM	2-Acetamido-2-deoxy-D-gluconolactone (3)	Import
ynfM	3-hydroxybutyrylcarnitine (3)	Import
ynfM	1-[1-(4-Amino-1,2,5-oxadiazol-3-yl)-5-methyl-1H-1,2,3-triazol-4-yl]ethanol (3)	Import
ynfM	1-Methyl 2-octyl 1,2-pyrrolidinedicarboxylate (3)	Import
ynfM	Azapropazone (3)	Import
ynfM	Hydroxyzine (1)	Export
ynfM	1-Pentylamine (3)	Import
ynfM	4-Hydroxy-2-(4-methoxybenzyl)-3-pyrrolidinylacetat (3)	Import
ynfM	Sorbic acid (3)	Import
ynfM	3-(Methoxycarbonyl)-2-(2-methyl-2-propanyl)-5-oxo-1,3-oxazolidine-4-carboxylic acid (3)	Import
ynfM	1-Acetoxy-2,2,6,6-tetramethyl-4-piperidinyl methanesulfonate (3)	Import
ynfM	tert-Butyl 3-methylsulfonyloxypiperidine-1-carboxylate (3)	Import
ynfM	Methyl N,O-bis(2,2-dimethylpropanoyl)serinate (3)	Import
ynfM	Methyl [2-methyl-4-(1-piperidinylsulfonyl)phenoxy]acetate (3)	Import
ynfM	Dimethocaine (3)	Export
ynfM	6-Aminouracil (3)	Export
ynfM	C8-Carnitine (3)	Import
ynfM	(2Z)-2-[4-(2,2-Dimethyl-5-oxotetrahydro-3-furanyl)-2-butanylidene]hydrazinecarboxamide (3)	Import
ynfM	Acetylintermedine (3)	Import
ynfM	O-sebacoylcarnitine (3)	Import
ynfM	Tetracaine (3)	Import
ynfM	4-[2-Methyl-1-(1-phenethyl-1H-tetrazol-5-yl)propyl]morpholine (3)	Import
ynfM	N,N-Dibutylethanolamine (3)	Import
ynfM	Triethylene glycol monomethyl ether (3)	Import
ynfM	Methyl N,O-bis(2,2-dimethylpropanoyl)serinate (3)	Import
ybbW	DL-Mevalonic acid (3)	Import
ybbW	Methyl 2,4,6-tri-O-acetyl-3-O-carbamoylhexopyranoside (3)	Import
ybbW	butoctamide (3)	Import
ybbW	1,2-Propanediylbis(oxy-1,2-propanediyl) bisacrylate (3)	Import
ybbW	Sorbic acid (3)	Import
ybbW	1-Methyl 2-octyl 1,2-pyrrolidinedicarboxylate (3)	Import
ybbW	Pilocarpine (3)	Import
ybbW	Azapropazone (3)	Import
ybbW	1-[1-(4-Amino-1,2,5-oxadiazol-3-yl)-5-methyl-1H-1,2,3-triazol-4-yl]ethanol (3)	Import
ybbW	4-Hydroxy-2-(4-methoxybenzyl)-3-pyrrolidinylacetat (3)	Import
ybbW	butoctamide (3)	Import
ybbW	Sorbic acid (3)	Import
ybbW	3-(6-Amino-9H-purin-9-yl)-N-{[(2-methyl-2-propanyl)oxy]carbonyl}alanine (3)	Import
ybbW	Propyl phosphate (3)	Import
ybbW	Methyl N,O-bis(2,2-dimethylpropanoyl)serinate (3)	Import
ybbW	Methyl [2-methyl-4-(1-piperidinylsulfonyl)phenoxy]acetate (3)	Import
ybbW	1-Acetoxy-2,2,6,6-tetramethyl-4-piperidinyl methanesulfonate (3)	Import
ybbW	Methyl 2-(2,3-O-isopropylidene-5-O-methylpentofuranosyl)-5-methyl-1,2-oxazolidine-5-carboxylate (3)	Import
ybbW	tert-Butyl 3-methylsulfonyloxypiperidine-1-carboxylate (3)	Import
ybbW	Cyclohexyl(2-methyl-1-piperidinyl)methanone (3)	Import
ybbW	1,3,5,7,9-Pentaazatricyclo[5.3.1.0(4,11)]undecane-2,6-dione, 9-(1-adamantyl)-3,5-dimethyl- (3)	Import
ybbW	Tetracaine (3)	Import
ybbW	O-(11-carboxyundecanoyl)carnitine (3)	Import
ybbW	Methyl N,O-bis(2,2-dimethylpropanoyl)serinate (3)	Import
ybbW	Ala-Tyr (3)	Import
ybbW	D-PANTOTHENIC ACID (3)	Export
ybbW	3-Methoxy-2-(octanoylamino)-3-oxopropyl octanoate (3)	Import
ybbW	Rivastigmine (3)	Import
ybbW	O-sebacoylcarnitine (3)	Import
ybbW	Procaine (3)	Import
ybbW	C8-Carnitine (3)	Import
ybbW	pramanicin (3)	Import
ybbW	O-sebacoylcarnitine (3)	Import
ybbW	Ciproxifan (3)	Import
ybbW	Boc-8-Aoc-OH (3)	Import
ybbW	Acetylintermedine (3)	Import
ybbW	(2Z)-2-[4-(2,2-Dimethyl-5-oxotetrahydro-3-furanyl)-2-butanylidene]hydrazinecarboxamide (3)	Import
ybbW	Pramiracetam (3)	Import
ybbW	2,3-Norbornanedicarboxamide, N,N,N',N'-tetraethyl- (3)	Export
ybbW	dicyclohexylcarbodiimide (3)	Import
ybbW	(2E)-3-Phenyl-1-{2,4,6-trihydroxy-3,5-bis[(1R,6R)-6-isopropyl-3-methyl-2-cyclohexen-1-yl]phenyl}-2-propen-1-one (3)	Import
ybbW	Dimethyl (2E,4E)-2-methyl-5-(2-methyl-1,3-dioxolan-2-yl)-2,4-pentadienylphosphonate (3)	Import
ybbW	4-[2-Methyl-1-(1-phenethyl-1H-tetrazol-5-yl)propyl]morpholine (3)	Import
ybbW	Dimethocaine (3)	Import
ybbW	Methyl N,O-bis(2,2-dimethylpropanoyl)serinate (3)	Import
ybbW	Salbutamol (3)	Export
ybbW	N,N-Dibutylethanolamine (3)	Import
ybbW	2-(2,2,6,6-tetramethyl-4-piperidinyl)ethanol (3)	Import
ybbW	Triethylene glycol monomethyl ether (3)	Import
yidE	L-Proline (1)	Import
yidE	Methyl (4Z)-5-(1,3-dioxolan-2-yl)-2-hydroxy-4-(hydroxyimino)pentanoate (3)	Import
yidE	Methyl (5-acetamido-2,2-dimethyl-4,6-dioxo-1,3-dioxan-5-yl)acetate (3)	Import
yidE	Ethosuximide (3)	Import
yidE	3-Amino-4,5-dimethyl-4-nitro-2-cyclopentene-1,1,2-tricarbonitrile (3)	Import
yidE	1-Methyl 2-octyl 1,2-pyrrolidinedicarboxylate (3)	Import
yidE	N-Succinyl-L-diaminopimelic acid (3)	Import
yidE	2-Acetamido-2-deoxy-D-gluconolactone (3)	Import
yidE	Phenylacetylene (3)	Import
yidE	2-Amino-3-O-(1-carboxyethyl)-2-deoxyhexopyranose (3)	Import
yidE	neuraminic acid (3)	Import
yidE	L-(-)-Serine (3)	Import
yidE	D-ribosylnicotinate (3)	Import
yidE	Methyl N,O-bis(2,2-dimethylpropanoyl)serinate (3)	Import
yidE	C8-Carnitine (3)	Import
yidE	1-Benzyl-4-piperidone (3)	Export
yidE	2-Hexenoylcarnitine (3)	Import
yidE	N,N-Dibutylethanolamine (3)	Import
yidE	D-PANTOTHENIC ACID (3)	Import
yidE	tert-Butyl 3-methylsulfonyloxypiperidine-1-carboxylate (3)	Import
yidE	1-Acetoxy-2,2,6,6-tetramethyl-4-piperidinyl methanesulfonate (3)	Import
yidE	2,2'-(4-aminophenylimino)diethanol (3)	Import
yidE	Methyl [2-methyl-4-(1-piperidinylsulfonyl)phenoxy]acetate (3)	Import
yidE	6-Aminouracil (3)	Export
ynfM	Methyl 4,6-dideoxy-4-[(2,4-dihydroxybutanoyl)amino]hexopyranoside (3)	Import
ynfM	3-Amino-7-azaindazole (3)	Import
ynfM	Dimethocaine (3)	Export
sapF	Hexylresorcinol	Export
sapF	8-Dimethylamino-1,3,7-trimethyl-3,7-dihydropurine-2,6-dione	Import
sapF	Benserazide	Import
sapF	Gln-Gln	Import
sapF	Methyl [2-methyl-4-(1-piperidinylsulfonyl)phenoxy]acetate	Import
sapF	C8-Carnitine	Import
sapF	trans-Zeatin	Import
sapF	L-(-)-Serine	Import
sapF	Kynurenic acid	Import
sapF	3-Carboxyindole	Import
sapF	6,7-Dimethoxy-1-(4-nitrophenyl)-1,2,3,4-tetrahydroisoquinoline	Import
sapF	2-Oxo-2-[(tetrahydro-2-furanylmethyl)amino]ethyl acetate	Import
sapF	Leu-pro	Export
sapF	Adenine	Import
sapF	1-S-[(1E)-N-Hydroxy-3-phenylpropanimidoyl]-1-thiohexopyranose	Import
sapF	(+/-)-Methoprene	Export
sapF	Lysylvaline	Import
sapF	Benzothiazolone	Import
sapF	Limonin	Import
uraA	L-(-)-Serine	Import
uraA	1-Acetoxy-2,2,6,6-tetramethyl-4-piperidinyl methanesulfonate	Import
uraA	Methyl [2-methyl-4-(1-piperidinylsulfonyl)phenoxy]acetate	Import
uraA	Kynurenic acid	Import
uraA	Ureidosuccinic acid	Import
uraA	Leu-pro	Export
uraA	Adenine	Import
uraA	1-S-[(1E)-N-Hydroxy-3-phenylpropanimidoyl]-1-thiohexopyranose	Import
uraA	Lysylvaline	Import
ydfJ	L-(-)-Serine	Import
ydfJ	Kynurenic acid	Import
ydfJ	1,4-Dimethyl-N-nitro-1,4-dihydro-5H-tetrazol-5-imine	Import
ydfJ	Adenine	Import
ydfJ	Ureidosuccinic acid	Import
ydfJ	Leu-pro	Export
ydfJ	1-S-[(1E)-N-Hydroxy-3-phenylpropanimidoyl]-1-thiohexopyranose	Import
ydfJ	Lysylvaline	Import
ydfJ	Benzothiazolone	Import
ydfJ	1-Benzyl-4-piperidone	Export

## Sheet: Library matches
Identity confirmation examples
1. pantothenic acid
2. Phenyllactic acid
3. Serine
